# Supplementary material for: Wetter climates select for higher immune gene diversity in resident, but not migratory, songbirds
Source: Proc Biol Sci. 2020 Jan 29;287(1919):20192675. doi: 10.1098/rspb.2019.2675 (PMC7015325; doi:10.1098/rspb.2019.2675)
Supplement: Supplementary Table [file rspb20192675supp2.xlsx]

## Sheet: S1
Table S1 List of the species in the current study, their classifications (resident/migratory), the centroid latitude and longitude of their distribution ranges, mean temperature and precipitation extracted for the distribution range of each species, the habitat classifications of each species, their MHC-I diversity estimates (number of MHC-I alleles and pairwise difference (P-distance) in the seq…
Species	Classification	Centroid longitude of species range	Centroid latitude of species range	Mean monthly temperature (℃) from 1901 to 2016	Mean monthly precipitation (mm) from 1901 to 2016	Habitat classification: Lowland environments	Habitat classification: Near water	Mean Number of MHC-I Alleles	Mean P-distance in the PBR of MHC-I alleles	MHC data source	Number of individuals
Acrocephalus arundinaceus	Migratory - breeding range	46.16145355	49.49109686	18.2000007629395	47.6500015258789	1	1	14.5	0.458	O'Connor et al. 2016	4
Acrocephalus arundinaceus	Migratory - wintering range	18.85587907	-4.09272442	24.6500005722046	81.7000045776367	1	1	14.5	0.458	O'Connor et al. 2016	4
Acrocephalus gracilirostris	African resident	29.22818099	-14.44193711	22.3500003814697	36.6500005722046	1	1	28.7	0.437	O'Connor et al. 2018	3
Acrocephalus melanopogon	Palearctic resident	50.06772327	39.15012402	16.929166952769	17.0041666676601	1	1	8.7	0.387	O'Connor et al. 2018	3
Acrocephalus scirpaceus	Migratory - breeding range	37.31860874	47.22149573	18.35	42.475	1	1	21	0.433	O'Connor et al. 2018	3
Acrocephalus scirpaceus	Migratory - wintering range	14.81056302	7.10120763	24.9	2.0	1	1	21	0.433	O'Connor et al. 2018	3
Aegithalos caudatus	Palearctic resident	72.86976515	52.54078148	3.07500004768372	36.1250009536743	1	1	16	0.347	O'Connor et al. 2018	3
Anthoscopus parvulus	African resident	5.51128823	10.54286482	26.9375002384186	42.3750004768372	NA	0	19	0.195	O'Connor et al. 2018	1
Anthus leucophrys	African resident	19.05350147	-1.91796112	24.2250003814697	60.6750001907348	1	1	19	0.399	O'Connor et al. 2018	3
Anthus pratensis	Palearctic resident	28.88772797	52.99841134	8.23750017583369	47.2458345095317	0	1	12	0.283	O'Connor et al. 2018	1
Anthus trivialis	Migratory - breeding range	59.39798407	56.0271953	14.6	56.1	0	0	18	0.366	O'Connor et al. 2018	2
Anthus trivialis	Migratory - wintering range	31.05439758	4.80594721	24.0	13.35	0	0	18	0.366	O'Connor et al. 2018	2
Carduelis chloris	Palearctic resident	23.00538744	48.31034552	8.525000333786	47.1000003814697	1	1	7.7	0.365	O'Connor et al. 2018	3
Cercotrichas podobe	African resident	14.41961072	15.6903539	28.9000005722046	2.17500007152557	1	0	7	0.461	O'Connor et al. 2018	3
Cisticola juncidis	African resident	63.02869709	10.03460925	23.6000003814697	50.1000013351441	1	1	26.3	0.408	O'Connor et al. 2018	3
Erithacus rubecula	Palearctic resident	31.14972844	50.4227706	9.92500017086665	40.9750003715356	0	1	35.7	0.361	O'Connor et al. 2018	3
Hippolais icterina	Migratory - breeding range	36.07949348	54.67248692	16.3	60.575	1	0	11	0.305	O'Connor et al. 2016	4
Hippolais icterina	Migratory - wintering range	26.01554113	-14.67287155	23.7	143.825	1	0	11	0.305	O'Connor et al. 2016	4
Hirundo aethiopica	African resident	23.14104895	9.85790611	26.7750005722046	29.9000005722046	1	0	9.7	0.381	O'Connor et al. 2018	3
Ptyonoprogne rupestris	Palearctic resident	17.15845067	38.26385131	13.5000002384186	41.2625012397766	0	1	4	0.487	O'Connor et al. 2018	3
Hirundo rustica	Migratory - breeding range	77.80052092	49.02533049	16.1	48.85	1	1	11.7	0.327	O'Connor et al. 2018	3
Hirundo rustica	Migratory - wintering range	54.72216451	-0.08522538	24.1	58.925	1	1	11.7	0.327	O'Connor et al. 2018	3
Motacilla flava	Migratory - breeding range	59.18647693	54.96196724	15.4	48	1	1	8.3	0.328	O'Connor et al. 2018	3
Motacilla flava	Migratory - wintering range	29.82365165	2.82201532	24.2	20.65	1	1	8.3	0.328	O'Connor et al. 2018	3
Oenanthe albifrons	African resident	9.22626722	9.06982397	26.3500003814697	75.6375012397767	1	0	15	0.447	O'Connor et al. 2018	2
Myrmecocichla monticola	African resident	22.12455159	-26.768181	18.4250001907349	16.8750002384186	0	0	5	0.35	O'Connor et al. 2018	1
Oenanthe oenanthe	Migratory - breeding range	71.50686843	57.34562117	13.4	46.45	0	0	7.3	0.471	O'Connor et al. 2018	3
Oenanthe oenanthe	Migratory - wintering range	21.3412666	8.77340076	23.7	0.0	0	0	7.3	0.471	O'Connor et al. 2018	3
Oenanthe pileata	African resident	25.15255949	-16.55025832	22.2750005722046	29.7500007152558	1	0	9	0.551	O'Connor et al. 2018	1
Parus caeruleus	Palearctic resident	26.04210594	50.91465606	7.50000023841858	48.550000667572	1	1	11.3	0.314	O'Connor et al. 2018	3
Melaniparus leucomelas	African resident	25.61075789	-7.11386656	22.8500003814697	92.9500002861023	0	1	19	0.401	O'Connor et al. 2018	3
Passer domesticus	Palearctic resident	62.24632629	46.81474009	5.82500004768371	27.587500333786	0	0	13.5	0.328	O'Connor et al. 2016	4
Passer griseus	African resident	14.72552045	6.48817352	25.7500009536744	62.612500667572	0	0	24.7	0.414	O'Connor et al. 2018	3
Passer hispaniolensis	Palearctic resident	29.13132403	35.24557101	16.1000006198883	15.375	1	1	13	0.280	O'Connor et al. 2016	4
Passer montanus	Palearctic resident	83.23308642	45.90277163	4.82499998807907	29.7875008583069	1	0	16.5	0.3745	O'Connor et al. 2016	2
Phoenicurus phoenicurus	Migratory - breeding range	49.06945801	54.00464098	15.55	57.25	1	1	9	0.354	O'Connor et al. 2018	3
Phoenicurus phoenicurus	Migratory - wintering range	18.5395589	10.82681057	24.6	0.2	1	1	9	0.354	O'Connor et al. 2018	3
Phylloscopus trochilus	Migratory - breeding range	74.92483025	60.52673691	12.9	51.85	NA	1	31	0.425	O'Connor et al. 2016	4
Phylloscopus trochilus	Migratory - wintering range	20.13042167	-7.14262802	24.55	81.3	NA	1	31	0.425	O'Connor et al. 2016	4
Ploceus cucullatus	African resident	20.34371257	-0.9737668	24.6000003814697	70.25	1	1	20	0.458	O'Connor et al. 2018	2
Crithagra leucopygia	African resident	16.36020205	12.11851226	27.5500001907349	11.3750001192093	1	0	5.3	0.382	O'Connor et al. 2018	3
Sylvia borin	Migratory - breeding range	37.29705949	54.76683322	15.95	59.05	0	1	11	0.361	O'Connor et al. 2018	2
Sylvia borin	Migratory - wintering range	19.61808374	-5.05408868	24.6	100.575	0	1	11	0.361	O'Connor et al. 2018	2
Sylvia undata	Palearctic resident	-0.58163938	40.9592987	12.7500002384186	47.2250003814697	1	0	17	0.45	O'Connor et al. 2018	1
Turdus merula	Palearctic resident	23.59730635	44.90902747	9.7000000476837	46.9750003814697	0	1	14.3	0.565	O'Connor et al. 2018	3
Turdus pelios	African resident	17.36263918	4.12831497	24.9499998092652	101.800001144409	0	1	42	0.435	O'Connor et al. 2018	3
Zosterops senegalensis	African resident	18.30476429	-0.98563193	24.4500007629395	68.2750015258789	0	1	21.3	0.477	O'Connor et al. 2018	3

## Sheet: S2
Table S2 Raw climate data (precipitation and temperature) for each species range. Each value represents the median value across the entire species range at each time point. Monthly weather records from 1901 to 2016
Species	Classification	Year	Month	Date	Median Precipitation (mm)	Median Temperature (℃)
Acrocephalus gracilirostris	Resident	1901	1	X1901.01.16	139.05	23.2
Acrocephalus gracilirostris	Resident	1901	2	X1901.02.15	142	23
Acrocephalus gracilirostris	Resident	1901	3	X1901.03.16	109.35	23
Acrocephalus gracilirostris	Resident	1901	4	X1901.04.16	62	21.85
Acrocephalus gracilirostris	Resident	1901	5	X1901.05.16	7.5	19.8
Acrocephalus gracilirostris	Resident	1901	6	X1901.06.16	3	17
Acrocephalus gracilirostris	Resident	1901	7	X1901.07.16	1	16.7
Acrocephalus gracilirostris	Resident	1901	8	X1901.08.16	1.9	19.1
Acrocephalus gracilirostris	Resident	1901	9	X1901.09.16	14.3	21.2
Acrocephalus gracilirostris	Resident	1901	10	X1901.10.16	29	23.3
Acrocephalus gracilirostris	Resident	1901	11	X1901.11.16	65.4	23.5
Acrocephalus gracilirostris	Resident	1901	12	X1901.12.16	113.75	23.2
Acrocephalus gracilirostris	Resident	1902	1	X1902.01.16	121.7	22.7
Acrocephalus gracilirostris	Resident	1902	2	X1902.02.15	93.2	22.9
Acrocephalus gracilirostris	Resident	1902	3	X1902.03.16	95	22.7
Acrocephalus gracilirostris	Resident	1902	4	X1902.04.16	43	22.3
Acrocephalus gracilirostris	Resident	1902	5	X1902.05.16	6	19.8
Acrocephalus gracilirostris	Resident	1902	6	X1902.06.16	2.8	18.1
Acrocephalus gracilirostris	Resident	1902	7	X1902.07.16	0.9	18
Acrocephalus gracilirostris	Resident	1902	8	X1902.08.16	1.2	19.7
Acrocephalus gracilirostris	Resident	1902	9	X1902.09.16	13.8	22.3
Acrocephalus gracilirostris	Resident	1902	10	X1902.10.16	30	22.8
Acrocephalus gracilirostris	Resident	1902	11	X1902.11.16	76.15	23.3
Acrocephalus gracilirostris	Resident	1902	12	X1902.12.16	83.75	23
Acrocephalus gracilirostris	Resident	1903	1	X1903.01.16	134	23
Acrocephalus gracilirostris	Resident	1903	2	X1903.02.15	78.8	23.2
Acrocephalus gracilirostris	Resident	1903	3	X1903.03.16	72	22.8
Acrocephalus gracilirostris	Resident	1903	4	X1903.04.16	57.3	22.4
Acrocephalus gracilirostris	Resident	1903	5	X1903.05.16	18.35	20.6
Acrocephalus gracilirostris	Resident	1903	6	X1903.06.16	1	17.9
Acrocephalus gracilirostris	Resident	1903	7	X1903.07.16	1	17.1
Acrocephalus gracilirostris	Resident	1903	8	X1903.08.16	1.4	19.7
Acrocephalus gracilirostris	Resident	1903	9	X1903.09.16	5	21.9
Acrocephalus gracilirostris	Resident	1903	10	X1903.10.16	24.4	23.2
Acrocephalus gracilirostris	Resident	1903	11	X1903.11.16	71.35	23.2
Acrocephalus gracilirostris	Resident	1903	12	X1903.12.16	108.1	22.5
Acrocephalus gracilirostris	Resident	1904	1	X1904.01.16	156.75	22
Acrocephalus gracilirostris	Resident	1904	2	X1904.02.15	127.95	22
Acrocephalus gracilirostris	Resident	1904	3	X1904.03.16	120.7	21.6
Acrocephalus gracilirostris	Resident	1904	4	X1904.04.16	32.05	21.7
Acrocephalus gracilirostris	Resident	1904	5	X1904.05.16	14.55	19.2
Acrocephalus gracilirostris	Resident	1904	6	X1904.06.16	3	18.2
Acrocephalus gracilirostris	Resident	1904	7	X1904.07.16	0.7	16.7
Acrocephalus gracilirostris	Resident	1904	8	X1904.08.16	0.8	19.1
Acrocephalus gracilirostris	Resident	1904	9	X1904.09.16	4	20.8
Acrocephalus gracilirostris	Resident	1904	10	X1904.10.16	34.5	22.5
Acrocephalus gracilirostris	Resident	1904	11	X1904.11.16	51.8	23.1
Acrocephalus gracilirostris	Resident	1904	12	X1904.12.16	122.55	21.8
Acrocephalus gracilirostris	Resident	1905	1	X1905.01.16	114.15	23
Acrocephalus gracilirostris	Resident	1905	2	X1905.02.15	108.9	22.8
Acrocephalus gracilirostris	Resident	1905	3	X1905.03.16	111.3	22
Acrocephalus gracilirostris	Resident	1905	4	X1905.04.16	34.3	21.1
Acrocephalus gracilirostris	Resident	1905	5	X1905.05.16	11.5	19.3
Acrocephalus gracilirostris	Resident	1905	6	X1905.06.16	0.2	18.55
Acrocephalus gracilirostris	Resident	1905	7	X1905.07.16	0.4	16.5
Acrocephalus gracilirostris	Resident	1905	8	X1905.08.16	1.7	19.5
Acrocephalus gracilirostris	Resident	1905	9	X1905.09.16	7.7	22.15
Acrocephalus gracilirostris	Resident	1905	10	X1905.10.16	13.55	24.3
Acrocephalus gracilirostris	Resident	1905	11	X1905.11.16	75.15	23.6
Acrocephalus gracilirostris	Resident	1905	12	X1905.12.16	124	23.1
Acrocephalus gracilirostris	Resident	1906	1	X1906.01.16	121.45	23.4
Acrocephalus gracilirostris	Resident	1906	2	X1906.02.15	138.35	22.5
Acrocephalus gracilirostris	Resident	1906	3	X1906.03.16	100.15	21.9
Acrocephalus gracilirostris	Resident	1906	4	X1906.04.16	23.1	20.8
Acrocephalus gracilirostris	Resident	1906	5	X1906.05.16	10.85	19.7
Acrocephalus gracilirostris	Resident	1906	6	X1906.06.16	1	17.3
Acrocephalus gracilirostris	Resident	1906	7	X1906.07.16	0.2	16.7
Acrocephalus gracilirostris	Resident	1906	8	X1906.08.16	0.3	18.3
Acrocephalus gracilirostris	Resident	1906	9	X1906.09.16	11.05	21.1
Acrocephalus gracilirostris	Resident	1906	10	X1906.10.16	39.1	22.8
Acrocephalus gracilirostris	Resident	1906	11	X1906.11.16	72.4	22.9
Acrocephalus gracilirostris	Resident	1906	12	X1906.12.16	102.95	22.8
Acrocephalus gracilirostris	Resident	1907	1	X1907.01.16	125.35	22.4
Acrocephalus gracilirostris	Resident	1907	2	X1907.02.15	144.35	22.3
Acrocephalus gracilirostris	Resident	1907	3	X1907.03.16	83.85	22.3
Acrocephalus gracilirostris	Resident	1907	4	X1907.04.16	91.6	21
Acrocephalus gracilirostris	Resident	1907	5	X1907.05.16	11.25	19.3
Acrocephalus gracilirostris	Resident	1907	6	X1907.06.16	2.15	16.9
Acrocephalus gracilirostris	Resident	1907	7	X1907.07.16	0.8	15.9
Acrocephalus gracilirostris	Resident	1907	8	X1907.08.16	0.2	17.6
Acrocephalus gracilirostris	Resident	1907	9	X1907.09.16	4.7	21
Acrocephalus gracilirostris	Resident	1907	10	X1907.10.16	24.6	23.2
Acrocephalus gracilirostris	Resident	1907	11	X1907.11.16	89.4	23
Acrocephalus gracilirostris	Resident	1907	12	X1907.12.16	109.15	22.6
Acrocephalus gracilirostris	Resident	1908	1	X1908.01.16	98.9	22.7
Acrocephalus gracilirostris	Resident	1908	2	X1908.02.15	117.15	22.6
Acrocephalus gracilirostris	Resident	1908	3	X1908.03.16	66.7	22.5
Acrocephalus gracilirostris	Resident	1908	4	X1908.04.16	54.85	21.7
Acrocephalus gracilirostris	Resident	1908	5	X1908.05.16	8.5	18.7
Acrocephalus gracilirostris	Resident	1908	6	X1908.06.16	1.35	18
Acrocephalus gracilirostris	Resident	1908	7	X1908.07.16	3.1	17
Acrocephalus gracilirostris	Resident	1908	8	X1908.08.16	1.75	19.8
Acrocephalus gracilirostris	Resident	1908	9	X1908.09.16	3.6	22
Acrocephalus gracilirostris	Resident	1908	10	X1908.10.16	20.9	23.9
Acrocephalus gracilirostris	Resident	1908	11	X1908.11.16	81.5	23.4
Acrocephalus gracilirostris	Resident	1908	12	X1908.12.16	127.75	22.8
Acrocephalus gracilirostris	Resident	1909	1	X1909.01.16	174	22.3
Acrocephalus gracilirostris	Resident	1909	2	X1909.02.15	127.15	22.5
Acrocephalus gracilirostris	Resident	1909	3	X1909.03.16	118.5	22
Acrocephalus gracilirostris	Resident	1909	4	X1909.04.16	51.95	20.9
Acrocephalus gracilirostris	Resident	1909	5	X1909.05.16	23.75	19.3
Acrocephalus gracilirostris	Resident	1909	6	X1909.06.16	0.5	16.7
Acrocephalus gracilirostris	Resident	1909	7	X1909.07.16	0.7	17.1
Acrocephalus gracilirostris	Resident	1909	8	X1909.08.16	1.3	19.1
Acrocephalus gracilirostris	Resident	1909	9	X1909.09.16	8	21.1
Acrocephalus gracilirostris	Resident	1909	10	X1909.10.16	18.05	23
Acrocephalus gracilirostris	Resident	1909	11	X1909.11.16	32.1	22.7
Acrocephalus gracilirostris	Resident	1909	12	X1909.12.16	100.9	22.8
Acrocephalus gracilirostris	Resident	1910	1	X1910.01.16	125.6	22.4
Acrocephalus gracilirostris	Resident	1910	2	X1910.02.15	125.25	22.3
Acrocephalus gracilirostris	Resident	1910	3	X1910.03.16	119.6	22
Acrocephalus gracilirostris	Resident	1910	4	X1910.04.16	46.8	20.8
Acrocephalus gracilirostris	Resident	1910	5	X1910.05.16	6.6	18.4
Acrocephalus gracilirostris	Resident	1910	6	X1910.06.16	3	17.1
Acrocephalus gracilirostris	Resident	1910	7	X1910.07.16	2.3	16.5
Acrocephalus gracilirostris	Resident	1910	8	X1910.08.16	0.7	18.8
Acrocephalus gracilirostris	Resident	1910	9	X1910.09.16	2.1	20.5
Acrocephalus gracilirostris	Resident	1910	10	X1910.10.16	36	22
Acrocephalus gracilirostris	Resident	1910	11	X1910.11.16	59.85	21.9
Acrocephalus gracilirostris	Resident	1910	12	X1910.12.16	96.1	22.7
Acrocephalus gracilirostris	Resident	1911	1	X1911.01.16	119.7	22.2
Acrocephalus gracilirostris	Resident	1911	2	X1911.02.15	95.95	22.6
Acrocephalus gracilirostris	Resident	1911	3	X1911.03.16	128.5	21.9
Acrocephalus gracilirostris	Resident	1911	4	X1911.04.16	46.5	20.7
Acrocephalus gracilirostris	Resident	1911	5	X1911.05.16	32.6	19.1
Acrocephalus gracilirostris	Resident	1911	6	X1911.06.16	2.65	16.4
Acrocephalus gracilirostris	Resident	1911	7	X1911.07.16	2.1	15.8
Acrocephalus gracilirostris	Resident	1911	8	X1911.08.16	2.65	18.3
Acrocephalus gracilirostris	Resident	1911	9	X1911.09.16	2.9	20.4
Acrocephalus gracilirostris	Resident	1911	10	X1911.10.16	17.5	23.4
Acrocephalus gracilirostris	Resident	1911	11	X1911.11.16	67.45	23.2
Acrocephalus gracilirostris	Resident	1911	12	X1911.12.16	84.8	24
Acrocephalus gracilirostris	Resident	1912	1	X1912.01.16	145.3	23.2
Acrocephalus gracilirostris	Resident	1912	2	X1912.02.15	130.75	23.2
Acrocephalus gracilirostris	Resident	1912	3	X1912.03.16	67.55	21.7
Acrocephalus gracilirostris	Resident	1912	4	X1912.04.16	38.55	21.8
Acrocephalus gracilirostris	Resident	1912	5	X1912.05.16	11.05	20.6
Acrocephalus gracilirostris	Resident	1912	6	X1912.06.16	2.8	17
Acrocephalus gracilirostris	Resident	1912	7	X1912.07.16	2.2	16.2
Acrocephalus gracilirostris	Resident	1912	8	X1912.08.16	0.5	18.2
Acrocephalus gracilirostris	Resident	1912	9	X1912.09.16	5	21.1
Acrocephalus gracilirostris	Resident	1912	10	X1912.10.16	9.95	22.7
Acrocephalus gracilirostris	Resident	1912	11	X1912.11.16	31.3	24.3
Acrocephalus gracilirostris	Resident	1912	12	X1912.12.16	130.65	22.5
Acrocephalus gracilirostris	Resident	1913	1	X1913.01.16	79.05	22.8
Acrocephalus gracilirostris	Resident	1913	2	X1913.02.15	142.8	22.9
Acrocephalus gracilirostris	Resident	1913	3	X1913.03.16	137.55	21.7
Acrocephalus gracilirostris	Resident	1913	4	X1913.04.16	57.1	21.2
Acrocephalus gracilirostris	Resident	1913	5	X1913.05.16	16.55	19.5
Acrocephalus gracilirostris	Resident	1913	6	X1913.06.16	3.4	16.6
Acrocephalus gracilirostris	Resident	1913	7	X1913.07.16	0.5	17.1
Acrocephalus gracilirostris	Resident	1913	8	X1913.08.16	1	18.9
Acrocephalus gracilirostris	Resident	1913	9	X1913.09.16	7.9	21.5
Acrocephalus gracilirostris	Resident	1913	10	X1913.10.16	26.4	23.2
Acrocephalus gracilirostris	Resident	1913	11	X1913.11.16	65.6	23.3
Acrocephalus gracilirostris	Resident	1913	12	X1913.12.16	68.2	23.8
Acrocephalus gracilirostris	Resident	1914	1	X1914.01.16	112.9	23.5
Acrocephalus gracilirostris	Resident	1914	2	X1914.02.15	137.8	22.5
Acrocephalus gracilirostris	Resident	1914	3	X1914.03.16	92.1	23.1
Acrocephalus gracilirostris	Resident	1914	4	X1914.04.16	62.85	22.3
Acrocephalus gracilirostris	Resident	1914	5	X1914.05.16	16.45	19.8
Acrocephalus gracilirostris	Resident	1914	6	X1914.06.16	2.6	17.9
Acrocephalus gracilirostris	Resident	1914	7	X1914.07.16	0.6	16.6
Acrocephalus gracilirostris	Resident	1914	8	X1914.08.16	5	18.8
Acrocephalus gracilirostris	Resident	1914	9	X1914.09.16	1.1	22.1
Acrocephalus gracilirostris	Resident	1914	10	X1914.10.16	15	23.5
Acrocephalus gracilirostris	Resident	1914	11	X1914.11.16	73.1	23.55
Acrocephalus gracilirostris	Resident	1914	12	X1914.12.16	126.45	23.15
Acrocephalus gracilirostris	Resident	1915	1	X1915.01.16	140.5	23.1
Acrocephalus gracilirostris	Resident	1915	2	X1915.02.15	117.75	22.7
Acrocephalus gracilirostris	Resident	1915	3	X1915.03.16	101	22.4
Acrocephalus gracilirostris	Resident	1915	4	X1915.04.16	35.3	21.8
Acrocephalus gracilirostris	Resident	1915	5	X1915.05.16	12.2	18.6
Acrocephalus gracilirostris	Resident	1915	6	X1915.06.16	3	17.6
Acrocephalus gracilirostris	Resident	1915	7	X1915.07.16	0.9	17.9
Acrocephalus gracilirostris	Resident	1915	8	X1915.08.16	0.6	18.9
Acrocephalus gracilirostris	Resident	1915	9	X1915.09.16	9.6	21.5
Acrocephalus gracilirostris	Resident	1915	10	X1915.10.16	20.3	23.3
Acrocephalus gracilirostris	Resident	1915	11	X1915.11.16	59.85	23.3
Acrocephalus gracilirostris	Resident	1915	12	X1915.12.16	105.6	23
Acrocephalus gracilirostris	Resident	1916	1	X1916.01.16	102.85	22.6
Acrocephalus gracilirostris	Resident	1916	2	X1916.02.15	62.55	24
Acrocephalus gracilirostris	Resident	1916	3	X1916.03.16	93.1	22.7
Acrocephalus gracilirostris	Resident	1916	4	X1916.04.16	37.25	21.3
Acrocephalus gracilirostris	Resident	1916	5	X1916.05.16	14.8	18.9
Acrocephalus gracilirostris	Resident	1916	6	X1916.06.16	0.3	17.4
Acrocephalus gracilirostris	Resident	1916	7	X1916.07.16	0.2	16.8
Acrocephalus gracilirostris	Resident	1916	8	X1916.08.16	0.3	18.2
Acrocephalus gracilirostris	Resident	1916	9	X1916.09.16	3.3	21.1
Acrocephalus gracilirostris	Resident	1916	10	X1916.10.16	15.25	24.3
Acrocephalus gracilirostris	Resident	1916	11	X1916.11.16	75.4	22.8
Acrocephalus gracilirostris	Resident	1916	12	X1916.12.16	136.15	22.7
Acrocephalus gracilirostris	Resident	1917	1	X1917.01.16	109.15	22.6
Acrocephalus gracilirostris	Resident	1917	2	X1917.02.15	122.3	23.25
Acrocephalus gracilirostris	Resident	1917	3	X1917.03.16	102	22.2
Acrocephalus gracilirostris	Resident	1917	4	X1917.04.16	59.45	20.9
Acrocephalus gracilirostris	Resident	1917	5	X1917.05.16	14.8	19.7
Acrocephalus gracilirostris	Resident	1917	6	X1917.06.16	3.6	17.7
Acrocephalus gracilirostris	Resident	1917	7	X1917.07.16	1.9	16.9
Acrocephalus gracilirostris	Resident	1917	8	X1917.08.16	6.6	18.6
Acrocephalus gracilirostris	Resident	1917	9	X1917.09.16	4.6	20.5
Acrocephalus gracilirostris	Resident	1917	10	X1917.10.16	12.95	22.5
Acrocephalus gracilirostris	Resident	1917	11	X1917.11.16	67.8	22.8
Acrocephalus gracilirostris	Resident	1917	12	X1917.12.16	114.8	21.65
Acrocephalus gracilirostris	Resident	1918	1	X1918.01.16	143.75	21.35
Acrocephalus gracilirostris	Resident	1918	2	X1918.02.15	110.45	22.15
Acrocephalus gracilirostris	Resident	1918	3	X1918.03.16	142.7	21.5
Acrocephalus gracilirostris	Resident	1918	4	X1918.04.16	24.25	19.7
Acrocephalus gracilirostris	Resident	1918	5	X1918.05.16	14.45	17.9
Acrocephalus gracilirostris	Resident	1918	6	X1918.06.16	1.2	16.7
Acrocephalus gracilirostris	Resident	1918	7	X1918.07.16	2.9	17
Acrocephalus gracilirostris	Resident	1918	8	X1918.08.16	2.4	17.1
Acrocephalus gracilirostris	Resident	1918	9	X1918.09.16	3.4	21.1
Acrocephalus gracilirostris	Resident	1918	10	X1918.10.16	16.95	23.7
Acrocephalus gracilirostris	Resident	1918	11	X1918.11.16	72.1	22.7
Acrocephalus gracilirostris	Resident	1918	12	X1918.12.16	91.75	22.5
Acrocephalus gracilirostris	Resident	1919	1	X1919.01.16	119.5	22.6
Acrocephalus gracilirostris	Resident	1919	2	X1919.02.15	129	22.5
Acrocephalus gracilirostris	Resident	1919	3	X1919.03.16	91.65	22.1
Acrocephalus gracilirostris	Resident	1919	4	X1919.04.16	39.9	21.7
Acrocephalus gracilirostris	Resident	1919	5	X1919.05.16	10.8	17.7
Acrocephalus gracilirostris	Resident	1919	6	X1919.06.16	0.6	16.7
Acrocephalus gracilirostris	Resident	1919	7	X1919.07.16	0.6	17
Acrocephalus gracilirostris	Resident	1919	8	X1919.08.16	1.8	18.2
Acrocephalus gracilirostris	Resident	1919	9	X1919.09.16	6.1	21
Acrocephalus gracilirostris	Resident	1919	10	X1919.10.16	28.1	22
Acrocephalus gracilirostris	Resident	1919	11	X1919.11.16	72.4	22.4
Acrocephalus gracilirostris	Resident	1919	12	X1919.12.16	88.5	22.6
Acrocephalus gracilirostris	Resident	1920	1	X1920.01.16	137.2	23.6
Acrocephalus gracilirostris	Resident	1920	2	X1920.02.15	131.8	22.8
Acrocephalus gracilirostris	Resident	1920	3	X1920.03.16	146.9	21.9
Acrocephalus gracilirostris	Resident	1920	4	X1920.04.16	23.3	20.1
Acrocephalus gracilirostris	Resident	1920	5	X1920.05.16	14.45	19.3
Acrocephalus gracilirostris	Resident	1920	6	X1920.06.16	0.8	16.9
Acrocephalus gracilirostris	Resident	1920	7	X1920.07.16	0.5	16.7
Acrocephalus gracilirostris	Resident	1920	8	X1920.08.16	0.9	18.4
Acrocephalus gracilirostris	Resident	1920	9	X1920.09.16	2.9	22.4
Acrocephalus gracilirostris	Resident	1920	10	X1920.10.16	36.35	23.5
Acrocephalus gracilirostris	Resident	1920	11	X1920.11.16	60.8	24.1
Acrocephalus gracilirostris	Resident	1920	12	X1920.12.16	123.6	23.1
Acrocephalus gracilirostris	Resident	1921	1	X1921.01.16	106.65	23.15
Acrocephalus gracilirostris	Resident	1921	2	X1921.02.15	123.25	23.2
Acrocephalus gracilirostris	Resident	1921	3	X1921.03.16	147.5	23.2
Acrocephalus gracilirostris	Resident	1921	4	X1921.04.16	54.3	21.8
Acrocephalus gracilirostris	Resident	1921	5	X1921.05.16	21.2	19.3
Acrocephalus gracilirostris	Resident	1921	6	X1921.06.16	1	18
Acrocephalus gracilirostris	Resident	1921	7	X1921.07.16	0.5	16.7
Acrocephalus gracilirostris	Resident	1921	8	X1921.08.16	0.3	18.3
Acrocephalus gracilirostris	Resident	1921	9	X1921.09.16	4.65	21.2
Acrocephalus gracilirostris	Resident	1921	10	X1921.10.16	24.6	23.5
Acrocephalus gracilirostris	Resident	1921	11	X1921.11.16	89.4	23.1
Acrocephalus gracilirostris	Resident	1921	12	X1921.12.16	121.85	22.95
Acrocephalus gracilirostris	Resident	1922	1	X1922.01.16	60.45	24.1
Acrocephalus gracilirostris	Resident	1922	2	X1922.02.15	91.45	23.6
Acrocephalus gracilirostris	Resident	1922	3	X1922.03.16	68.75	23.8
Acrocephalus gracilirostris	Resident	1922	4	X1922.04.16	22.5	22
Acrocephalus gracilirostris	Resident	1922	5	X1922.05.16	18.9	19.8
Acrocephalus gracilirostris	Resident	1922	6	X1922.06.16	1.7	18.9
Acrocephalus gracilirostris	Resident	1922	7	X1922.07.16	0.2	17.3
Acrocephalus gracilirostris	Resident	1922	8	X1922.08.16	2.1	20.3
Acrocephalus gracilirostris	Resident	1922	9	X1922.09.16	2.8	22
Acrocephalus gracilirostris	Resident	1922	10	X1922.10.16	46.3	22.5
Acrocephalus gracilirostris	Resident	1922	11	X1922.11.16	76	23.6
Acrocephalus gracilirostris	Resident	1922	12	X1922.12.16	96.95	23.7
Acrocephalus gracilirostris	Resident	1923	1	X1923.01.16	143.8	22.7
Acrocephalus gracilirostris	Resident	1923	2	X1923.02.15	156.65	22.9
Acrocephalus gracilirostris	Resident	1923	3	X1923.03.16	124.45	22.4
Acrocephalus gracilirostris	Resident	1923	4	X1923.04.16	57.4	21.45
Acrocephalus gracilirostris	Resident	1923	5	X1923.05.16	18.3	19.6
Acrocephalus gracilirostris	Resident	1923	6	X1923.06.16	0.8	18.2
Acrocephalus gracilirostris	Resident	1923	7	X1923.07.16	2.5	17.2
Acrocephalus gracilirostris	Resident	1923	8	X1923.08.16	1.3	19.4
Acrocephalus gracilirostris	Resident	1923	9	X1923.09.16	3.3	21.2
Acrocephalus gracilirostris	Resident	1923	10	X1923.10.16	18.05	23.5
Acrocephalus gracilirostris	Resident	1923	11	X1923.11.16	49.75	24.4
Acrocephalus gracilirostris	Resident	1923	12	X1923.12.16	120.15	23.6
Acrocephalus gracilirostris	Resident	1924	1	X1924.01.16	77.35	23.4
Acrocephalus gracilirostris	Resident	1924	2	X1924.02.15	94.85	23.2
Acrocephalus gracilirostris	Resident	1924	3	X1924.03.16	119	23.3
Acrocephalus gracilirostris	Resident	1924	4	X1924.04.16	21.7	21
Acrocephalus gracilirostris	Resident	1924	5	X1924.05.16	5.65	20
Acrocephalus gracilirostris	Resident	1924	6	X1924.06.16	0.6	18.3
Acrocephalus gracilirostris	Resident	1924	7	X1924.07.16	0.5	16.8
Acrocephalus gracilirostris	Resident	1924	8	X1924.08.16	2	18.5
Acrocephalus gracilirostris	Resident	1924	9	X1924.09.16	5.15	21.75
Acrocephalus gracilirostris	Resident	1924	10	X1924.10.16	28.8	23.3
Acrocephalus gracilirostris	Resident	1924	11	X1924.11.16	73.4	23.4
Acrocephalus gracilirostris	Resident	1924	12	X1924.12.16	104.45	22.6
Acrocephalus gracilirostris	Resident	1925	1	X1925.01.16	158.9	22
Acrocephalus gracilirostris	Resident	1925	2	X1925.02.15	141.55	22.5
Acrocephalus gracilirostris	Resident	1925	3	X1925.03.16	179.4	22.4
Acrocephalus gracilirostris	Resident	1925	4	X1925.04.16	57.3	21.9
Acrocephalus gracilirostris	Resident	1925	5	X1925.05.16	26.85	19
Acrocephalus gracilirostris	Resident	1925	6	X1925.06.16	3.2	18.1
Acrocephalus gracilirostris	Resident	1925	7	X1925.07.16	3.85	16.7
Acrocephalus gracilirostris	Resident	1925	8	X1925.08.16	0.4	18.3
Acrocephalus gracilirostris	Resident	1925	9	X1925.09.16	15.6	20.3
Acrocephalus gracilirostris	Resident	1925	10	X1925.10.16	30.9	22.9
Acrocephalus gracilirostris	Resident	1925	11	X1925.11.16	70.1	23.8
Acrocephalus gracilirostris	Resident	1925	12	X1925.12.16	91.95	24
Acrocephalus gracilirostris	Resident	1926	1	X1926.01.16	123.05	23.6
Acrocephalus gracilirostris	Resident	1926	2	X1926.02.15	124.2	24.3
Acrocephalus gracilirostris	Resident	1926	3	X1926.03.16	140.4	22.6
Acrocephalus gracilirostris	Resident	1926	4	X1926.04.16	40.2	22
Acrocephalus gracilirostris	Resident	1926	5	X1926.05.16	13.65	19.5
Acrocephalus gracilirostris	Resident	1926	6	X1926.06.16	1.2	17.4
Acrocephalus gracilirostris	Resident	1926	7	X1926.07.16	1.15	16.5
Acrocephalus gracilirostris	Resident	1926	8	X1926.08.16	0.2	18.1
Acrocephalus gracilirostris	Resident	1926	9	X1926.09.16	5.65	22.1
Acrocephalus gracilirostris	Resident	1926	10	X1926.10.16	18.2	23.6
Acrocephalus gracilirostris	Resident	1926	11	X1926.11.16	60.25	23.7
Acrocephalus gracilirostris	Resident	1926	12	X1926.12.16	116.25	22.9
Acrocephalus gracilirostris	Resident	1927	1	X1927.01.16	113.15	23.8
Acrocephalus gracilirostris	Resident	1927	2	X1927.02.15	104.95	23.3
Acrocephalus gracilirostris	Resident	1927	3	X1927.03.16	113.35	22.7
Acrocephalus gracilirostris	Resident	1927	4	X1927.04.16	42.55	21.8
Acrocephalus gracilirostris	Resident	1927	5	X1927.05.16	5.9	18.9
Acrocephalus gracilirostris	Resident	1927	6	X1927.06.16	0.45	16.5
Acrocephalus gracilirostris	Resident	1927	7	X1927.07.16	1.45	16.6
Acrocephalus gracilirostris	Resident	1927	8	X1927.08.16	1.3	18.3
Acrocephalus gracilirostris	Resident	1927	9	X1927.09.16	0.5	21.6
Acrocephalus gracilirostris	Resident	1927	10	X1927.10.16	26.3	23.6
Acrocephalus gracilirostris	Resident	1927	11	X1927.11.16	46.7	23.5
Acrocephalus gracilirostris	Resident	1927	12	X1927.12.16	124.6	23.4
Acrocephalus gracilirostris	Resident	1928	1	X1928.01.16	118.35	23.7
Acrocephalus gracilirostris	Resident	1928	2	X1928.02.15	73.15	23.8
Acrocephalus gracilirostris	Resident	1928	3	X1928.03.16	111.2	23.5
Acrocephalus gracilirostris	Resident	1928	4	X1928.04.16	44	22.2
Acrocephalus gracilirostris	Resident	1928	5	X1928.05.16	6.3	18.8
Acrocephalus gracilirostris	Resident	1928	6	X1928.06.16	0.7	18.4
Acrocephalus gracilirostris	Resident	1928	7	X1928.07.16	0.1	16.2
Acrocephalus gracilirostris	Resident	1928	8	X1928.08.16	2.4	18.2
Acrocephalus gracilirostris	Resident	1928	9	X1928.09.16	10.2	22.6
Acrocephalus gracilirostris	Resident	1928	10	X1928.10.16	18.55	24.4
Acrocephalus gracilirostris	Resident	1928	11	X1928.11.16	60.85	24.3
Acrocephalus gracilirostris	Resident	1928	12	X1928.12.16	125.95	23.4
Acrocephalus gracilirostris	Resident	1929	1	X1929.01.16	116.4	22.6
Acrocephalus gracilirostris	Resident	1929	2	X1929.02.15	89.6	22.9
Acrocephalus gracilirostris	Resident	1929	3	X1929.03.16	131.85	21.8
Acrocephalus gracilirostris	Resident	1929	4	X1929.04.16	29.7	20.5
Acrocephalus gracilirostris	Resident	1929	5	X1929.05.16	6	19.1
Acrocephalus gracilirostris	Resident	1929	6	X1929.06.16	3.1	17.6
Acrocephalus gracilirostris	Resident	1929	7	X1929.07.16	1.9	16.8
Acrocephalus gracilirostris	Resident	1929	8	X1929.08.16	3.2	17.8
Acrocephalus gracilirostris	Resident	1929	9	X1929.09.16	8.7	21.4
Acrocephalus gracilirostris	Resident	1929	10	X1929.10.16	25.5	23.2
Acrocephalus gracilirostris	Resident	1929	11	X1929.11.16	67.95	23.7
Acrocephalus gracilirostris	Resident	1929	12	X1929.12.16	146.8	22.1
Acrocephalus gracilirostris	Resident	1930	1	X1930.01.16	124.65	22.4
Acrocephalus gracilirostris	Resident	1930	2	X1930.02.15	87	23
Acrocephalus gracilirostris	Resident	1930	3	X1930.03.16	127.9	22.1
Acrocephalus gracilirostris	Resident	1930	4	X1930.04.16	79.9	20.85
Acrocephalus gracilirostris	Resident	1930	5	X1930.05.16	9.4	17.9
Acrocephalus gracilirostris	Resident	1930	6	X1930.06.16	1.7	16.3
Acrocephalus gracilirostris	Resident	1930	7	X1930.07.16	1.05	16.2
Acrocephalus gracilirostris	Resident	1930	8	X1930.08.16	2.1	18
Acrocephalus gracilirostris	Resident	1930	9	X1930.09.16	7.9	20.9
Acrocephalus gracilirostris	Resident	1930	10	X1930.10.16	11.3	22.5
Acrocephalus gracilirostris	Resident	1930	11	X1930.11.16	56.1	23.7
Acrocephalus gracilirostris	Resident	1930	12	X1930.12.16	105.1	23.3
Acrocephalus gracilirostris	Resident	1931	1	X1931.01.16	116.85	23.3
Acrocephalus gracilirostris	Resident	1931	2	X1931.02.15	93.3	24.2
Acrocephalus gracilirostris	Resident	1931	3	X1931.03.16	95.4	23.1
Acrocephalus gracilirostris	Resident	1931	4	X1931.04.16	61.95	21.9
Acrocephalus gracilirostris	Resident	1931	5	X1931.05.16	3.3	20.7
Acrocephalus gracilirostris	Resident	1931	6	X1931.06.16	0.6	17.45
Acrocephalus gracilirostris	Resident	1931	7	X1931.07.16	2.7	17.5
Acrocephalus gracilirostris	Resident	1931	8	X1931.08.16	0.1	19.6
Acrocephalus gracilirostris	Resident	1931	9	X1931.09.16	3.3	21.8
Acrocephalus gracilirostris	Resident	1931	10	X1931.10.16	17.75	23.9
Acrocephalus gracilirostris	Resident	1931	11	X1931.11.16	87.75	22.9
Acrocephalus gracilirostris	Resident	1931	12	X1931.12.16	128.55	22.7
Acrocephalus gracilirostris	Resident	1932	1	X1932.01.16	91.15	23.1
Acrocephalus gracilirostris	Resident	1932	2	X1932.02.15	114.65	23.1
Acrocephalus gracilirostris	Resident	1932	3	X1932.03.16	140.85	22.2
Acrocephalus gracilirostris	Resident	1932	4	X1932.04.16	54.85	21.4
Acrocephalus gracilirostris	Resident	1932	5	X1932.05.16	22.4	19.2
Acrocephalus gracilirostris	Resident	1932	6	X1932.06.16	1.65	16.9
Acrocephalus gracilirostris	Resident	1932	7	X1932.07.16	0.2	15.9
Acrocephalus gracilirostris	Resident	1932	8	X1932.08.16	0.3	18
Acrocephalus gracilirostris	Resident	1932	9	X1932.09.16	8.65	22.3
Acrocephalus gracilirostris	Resident	1932	10	X1932.10.16	12.9	23.6
Acrocephalus gracilirostris	Resident	1932	11	X1932.11.16	46.6	24.2
Acrocephalus gracilirostris	Resident	1932	12	X1932.12.16	135.6	22.7
Acrocephalus gracilirostris	Resident	1933	1	X1933.01.16	174.6	22.4
Acrocephalus gracilirostris	Resident	1933	2	X1933.02.15	100.65	22.9
Acrocephalus gracilirostris	Resident	1933	3	X1933.03.16	65.95	23
Acrocephalus gracilirostris	Resident	1933	4	X1933.04.16	35.55	21.8
Acrocephalus gracilirostris	Resident	1933	5	X1933.05.16	2.2	19.6
Acrocephalus gracilirostris	Resident	1933	6	X1933.06.16	3.5	18.1
Acrocephalus gracilirostris	Resident	1933	7	X1933.07.16	0.5	17.5
Acrocephalus gracilirostris	Resident	1933	8	X1933.08.16	1.1	18.7
Acrocephalus gracilirostris	Resident	1933	9	X1933.09.16	3.2	20.6
Acrocephalus gracilirostris	Resident	1933	10	X1933.10.16	11.8	23.2
Acrocephalus gracilirostris	Resident	1933	11	X1933.11.16	67.75	23.4
Acrocephalus gracilirostris	Resident	1933	12	X1933.12.16	128	22.2
Acrocephalus gracilirostris	Resident	1934	1	X1934.01.16	144.1	22.6
Acrocephalus gracilirostris	Resident	1934	2	X1934.02.15	95.7	22.6
Acrocephalus gracilirostris	Resident	1934	3	X1934.03.16	107.7	22.4
Acrocephalus gracilirostris	Resident	1934	4	X1934.04.16	51	21.7
Acrocephalus gracilirostris	Resident	1934	5	X1934.05.16	15.8	20.3
Acrocephalus gracilirostris	Resident	1934	6	X1934.06.16	5.35	18.2
Acrocephalus gracilirostris	Resident	1934	7	X1934.07.16	2.7	17.9
Acrocephalus gracilirostris	Resident	1934	8	X1934.08.16	1.6	19.7
Acrocephalus gracilirostris	Resident	1934	9	X1934.09.16	3.8	21.1
Acrocephalus gracilirostris	Resident	1934	10	X1934.10.16	28.9	23.1
Acrocephalus gracilirostris	Resident	1934	11	X1934.11.16	95.75	22.9
Acrocephalus gracilirostris	Resident	1934	12	X1934.12.16	156.7	22.5
Acrocephalus gracilirostris	Resident	1935	1	X1935.01.16	97.2	23
Acrocephalus gracilirostris	Resident	1935	2	X1935.02.15	113.05	22.1
Acrocephalus gracilirostris	Resident	1935	3	X1935.03.16	89.55	22.3
Acrocephalus gracilirostris	Resident	1935	4	X1935.04.16	51.45	21
Acrocephalus gracilirostris	Resident	1935	5	X1935.05.16	27.7	19.7
Acrocephalus gracilirostris	Resident	1935	6	X1935.06.16	3.9	16.8
Acrocephalus gracilirostris	Resident	1935	7	X1935.07.16	0.2	16.9
Acrocephalus gracilirostris	Resident	1935	8	X1935.08.16	2.3	17.4
Acrocephalus gracilirostris	Resident	1935	9	X1935.09.16	8.6	22
Acrocephalus gracilirostris	Resident	1935	10	X1935.10.16	8.25	23.7
Acrocephalus gracilirostris	Resident	1935	11	X1935.11.16	56.4	23.4
Acrocephalus gracilirostris	Resident	1935	12	X1935.12.16	108.1	22.8
Acrocephalus gracilirostris	Resident	1936	1	X1936.01.16	136.65	22.5
Acrocephalus gracilirostris	Resident	1936	2	X1936.02.15	142.8	22.9
Acrocephalus gracilirostris	Resident	1936	3	X1936.03.16	162.85	22
Acrocephalus gracilirostris	Resident	1936	4	X1936.04.16	47.5	20.9
Acrocephalus gracilirostris	Resident	1936	5	X1936.05.16	23.75	19.2
Acrocephalus gracilirostris	Resident	1936	6	X1936.06.16	3.1	17.2
Acrocephalus gracilirostris	Resident	1936	7	X1936.07.16	1.3	17
Acrocephalus gracilirostris	Resident	1936	8	X1936.08.16	0.6	18.4
Acrocephalus gracilirostris	Resident	1936	9	X1936.09.16	6.65	20.8
Acrocephalus gracilirostris	Resident	1936	10	X1936.10.16	25.9	23.4
Acrocephalus gracilirostris	Resident	1936	11	X1936.11.16	72.6	23.7
Acrocephalus gracilirostris	Resident	1936	12	X1936.12.16	105.4	22.6
Acrocephalus gracilirostris	Resident	1937	1	X1937.01.16	128.1	23.1
Acrocephalus gracilirostris	Resident	1937	2	X1937.02.15	157.3	23.1
Acrocephalus gracilirostris	Resident	1937	3	X1937.03.16	93	22.5
Acrocephalus gracilirostris	Resident	1937	4	X1937.04.16	49	21.2
Acrocephalus gracilirostris	Resident	1937	5	X1937.05.16	8.8	19.2
Acrocephalus gracilirostris	Resident	1937	6	X1937.06.16	0.3	17.4
Acrocephalus gracilirostris	Resident	1937	7	X1937.07.16	0.7	16.35
Acrocephalus gracilirostris	Resident	1937	8	X1937.08.16	0.7	18
Acrocephalus gracilirostris	Resident	1937	9	X1937.09.16	6.05	21.4
Acrocephalus gracilirostris	Resident	1937	10	X1937.10.16	23.9	22.75
Acrocephalus gracilirostris	Resident	1937	11	X1937.11.16	51.85	23.8
Acrocephalus gracilirostris	Resident	1937	12	X1937.12.16	123.8	22.3
Acrocephalus gracilirostris	Resident	1938	1	X1938.01.16	110.95	23
Acrocephalus gracilirostris	Resident	1938	2	X1938.02.15	102.9	22.8
Acrocephalus gracilirostris	Resident	1938	3	X1938.03.16	80.45	22.5
Acrocephalus gracilirostris	Resident	1938	4	X1938.04.16	66.6	22.2
Acrocephalus gracilirostris	Resident	1938	5	X1938.05.16	7.3	20
Acrocephalus gracilirostris	Resident	1938	6	X1938.06.16	5.4	17.4
Acrocephalus gracilirostris	Resident	1938	7	X1938.07.16	1.4	17.2
Acrocephalus gracilirostris	Resident	1938	8	X1938.08.16	1	19
Acrocephalus gracilirostris	Resident	1938	9	X1938.09.16	2	21.6
Acrocephalus gracilirostris	Resident	1938	10	X1938.10.16	35.5	23.7
Acrocephalus gracilirostris	Resident	1938	11	X1938.11.16	63.25	22.9
Acrocephalus gracilirostris	Resident	1938	12	X1938.12.16	140.6	22.5
Acrocephalus gracilirostris	Resident	1939	1	X1939.01.16	117.7	22.9
Acrocephalus gracilirostris	Resident	1939	2	X1939.02.15	134.55	23.1
Acrocephalus gracilirostris	Resident	1939	3	X1939.03.16	138.9	22
Acrocephalus gracilirostris	Resident	1939	4	X1939.04.16	40.3	21
Acrocephalus gracilirostris	Resident	1939	5	X1939.05.16	19.75	19.9
Acrocephalus gracilirostris	Resident	1939	6	X1939.06.16	2.7	16.9
Acrocephalus gracilirostris	Resident	1939	7	X1939.07.16	4.25	17.4
Acrocephalus gracilirostris	Resident	1939	8	X1939.08.16	5.7	19.1
Acrocephalus gracilirostris	Resident	1939	9	X1939.09.16	12.7	20.85
Acrocephalus gracilirostris	Resident	1939	10	X1939.10.16	29.5	23.4
Acrocephalus gracilirostris	Resident	1939	11	X1939.11.16	81.85	23
Acrocephalus gracilirostris	Resident	1939	12	X1939.12.16	106.35	22.7
Acrocephalus gracilirostris	Resident	1940	1	X1940.01.16	111.15	23.1
Acrocephalus gracilirostris	Resident	1940	2	X1940.02.15	130.25	23.1
Acrocephalus gracilirostris	Resident	1940	3	X1940.03.16	149.85	22.6
Acrocephalus gracilirostris	Resident	1940	4	X1940.04.16	58.65	21.6
Acrocephalus gracilirostris	Resident	1940	5	X1940.05.16	11.6	19.4
Acrocephalus gracilirostris	Resident	1940	6	X1940.06.16	3.7	17.9
Acrocephalus gracilirostris	Resident	1940	7	X1940.07.16	1.6	16.9
Acrocephalus gracilirostris	Resident	1940	8	X1940.08.16	0.8	19.5
Acrocephalus gracilirostris	Resident	1940	9	X1940.09.16	5.4	22.5
Acrocephalus gracilirostris	Resident	1940	10	X1940.10.16	28.6	22.95
Acrocephalus gracilirostris	Resident	1940	11	X1940.11.16	78.1	23.4
Acrocephalus gracilirostris	Resident	1940	12	X1940.12.16	107.3	23.9
Acrocephalus gracilirostris	Resident	1941	1	X1941.01.16	134.85	23.1
Acrocephalus gracilirostris	Resident	1941	2	X1941.02.15	112.95	23.5
Acrocephalus gracilirostris	Resident	1941	3	X1941.03.16	89.65	22.7
Acrocephalus gracilirostris	Resident	1941	4	X1941.04.16	49.95	22.4
Acrocephalus gracilirostris	Resident	1941	5	X1941.05.16	7.4	20.2
Acrocephalus gracilirostris	Resident	1941	6	X1941.06.16	2	18
Acrocephalus gracilirostris	Resident	1941	7	X1941.07.16	0.3	17.5
Acrocephalus gracilirostris	Resident	1941	8	X1941.08.16	1.9	19.4
Acrocephalus gracilirostris	Resident	1941	9	X1941.09.16	3.5	22.1
Acrocephalus gracilirostris	Resident	1941	10	X1941.10.16	29.35	24.3
Acrocephalus gracilirostris	Resident	1941	11	X1941.11.16	82	23.7
Acrocephalus gracilirostris	Resident	1941	12	X1941.12.16	135.1	23.1
Acrocephalus gracilirostris	Resident	1942	1	X1942.01.16	149.8	23.8
Acrocephalus gracilirostris	Resident	1942	2	X1942.02.15	85.85	24.2
Acrocephalus gracilirostris	Resident	1942	3	X1942.03.16	136.1	23.3
Acrocephalus gracilirostris	Resident	1942	4	X1942.04.16	39.45	21.9
Acrocephalus gracilirostris	Resident	1942	5	X1942.05.16	15.65	19.8
Acrocephalus gracilirostris	Resident	1942	6	X1942.06.16	2.4	18.8
Acrocephalus gracilirostris	Resident	1942	7	X1942.07.16	0.4	17.1
Acrocephalus gracilirostris	Resident	1942	8	X1942.08.16	5	19.75
Acrocephalus gracilirostris	Resident	1942	9	X1942.09.16	3.8	22
Acrocephalus gracilirostris	Resident	1942	10	X1942.10.16	38.95	22.8
Acrocephalus gracilirostris	Resident	1942	11	X1942.11.16	58.8	23
Acrocephalus gracilirostris	Resident	1942	12	X1942.12.16	136.75	22.85
Acrocephalus gracilirostris	Resident	1943	1	X1943.01.16	99.75	23
Acrocephalus gracilirostris	Resident	1943	2	X1943.02.15	117.65	22.45
Acrocephalus gracilirostris	Resident	1943	3	X1943.03.16	102.8	22.4
Acrocephalus gracilirostris	Resident	1943	4	X1943.04.16	81.15	21.8
Acrocephalus gracilirostris	Resident	1943	5	X1943.05.16	20.65	19.6
Acrocephalus gracilirostris	Resident	1943	6	X1943.06.16	0.7	17.2
Acrocephalus gracilirostris	Resident	1943	7	X1943.07.16	0.6	17.5
Acrocephalus gracilirostris	Resident	1943	8	X1943.08.16	6.05	19.1
Acrocephalus gracilirostris	Resident	1943	9	X1943.09.16	4.7	21.25
Acrocephalus gracilirostris	Resident	1943	10	X1943.10.16	5.45	23.8
Acrocephalus gracilirostris	Resident	1943	11	X1943.11.16	69.9	23.7
Acrocephalus gracilirostris	Resident	1943	12	X1943.12.16	107.25	23
Acrocephalus gracilirostris	Resident	1944	1	X1944.01.16	130.25	23.4
Acrocephalus gracilirostris	Resident	1944	2	X1944.02.15	140.65	22.9
Acrocephalus gracilirostris	Resident	1944	3	X1944.03.16	111.7	22.2
Acrocephalus gracilirostris	Resident	1944	4	X1944.04.16	22.15	21.7
Acrocephalus gracilirostris	Resident	1944	5	X1944.05.16	12.75	19.1
Acrocephalus gracilirostris	Resident	1944	6	X1944.06.16	6.1	18.2
Acrocephalus gracilirostris	Resident	1944	7	X1944.07.16	0.2	17.7
Acrocephalus gracilirostris	Resident	1944	8	X1944.08.16	0.1	19.7
Acrocephalus gracilirostris	Resident	1944	9	X1944.09.16	4.8	21.8
Acrocephalus gracilirostris	Resident	1944	10	X1944.10.16	31.4	23.8
Acrocephalus gracilirostris	Resident	1944	11	X1944.11.16	91.05	23.4
Acrocephalus gracilirostris	Resident	1944	12	X1944.12.16	83.95	23.3
Acrocephalus gracilirostris	Resident	1945	1	X1945.01.16	130.75	23
Acrocephalus gracilirostris	Resident	1945	2	X1945.02.15	118.85	23.4
Acrocephalus gracilirostris	Resident	1945	3	X1945.03.16	125.45	22.8
Acrocephalus gracilirostris	Resident	1945	4	X1945.04.16	25.3	21.95
Acrocephalus gracilirostris	Resident	1945	5	X1945.05.16	15.55	19.4
Acrocephalus gracilirostris	Resident	1945	6	X1945.06.16	0.6	16.3
Acrocephalus gracilirostris	Resident	1945	7	X1945.07.16	1.1	17.1
Acrocephalus gracilirostris	Resident	1945	8	X1945.08.16	0.3	18.7
Acrocephalus gracilirostris	Resident	1945	9	X1945.09.16	0.6	21.5
Acrocephalus gracilirostris	Resident	1945	10	X1945.10.16	13.3	24
Acrocephalus gracilirostris	Resident	1945	11	X1945.11.16	57	23.6
Acrocephalus gracilirostris	Resident	1945	12	X1945.12.16	101.8	23
Acrocephalus gracilirostris	Resident	1946	1	X1946.01.16	128.3	23.2
Acrocephalus gracilirostris	Resident	1946	2	X1946.02.15	113.4	23.6
Acrocephalus gracilirostris	Resident	1946	3	X1946.03.16	93.6	22.9
Acrocephalus gracilirostris	Resident	1946	4	X1946.04.16	46	21.8
Acrocephalus gracilirostris	Resident	1946	5	X1946.05.16	14.9	19.9
Acrocephalus gracilirostris	Resident	1946	6	X1946.06.16	0.8	17.2
Acrocephalus gracilirostris	Resident	1946	7	X1946.07.16	0.5	16.6
Acrocephalus gracilirostris	Resident	1946	8	X1946.08.16	0.2	18
Acrocephalus gracilirostris	Resident	1946	9	X1946.09.16	4.35	21.8
Acrocephalus gracilirostris	Resident	1946	10	X1946.10.16	15.35	24.1
Acrocephalus gracilirostris	Resident	1946	11	X1946.11.16	81.9	23.3
Acrocephalus gracilirostris	Resident	1946	12	X1946.12.16	107.1	23.4
Acrocephalus gracilirostris	Resident	1947	1	X1947.01.16	128.45	23.4
Acrocephalus gracilirostris	Resident	1947	2	X1947.02.15	105.75	23.85
Acrocephalus gracilirostris	Resident	1947	3	X1947.03.16	129.15	22.6
Acrocephalus gracilirostris	Resident	1947	4	X1947.04.16	63.5	22.15
Acrocephalus gracilirostris	Resident	1947	5	X1947.05.16	14.8	19.6
Acrocephalus gracilirostris	Resident	1947	6	X1947.06.16	3.6	17.5
Acrocephalus gracilirostris	Resident	1947	7	X1947.07.16	1.3	16.6
Acrocephalus gracilirostris	Resident	1947	8	X1947.08.16	0.2	18.9
Acrocephalus gracilirostris	Resident	1947	9	X1947.09.16	14.5	21.5
Acrocephalus gracilirostris	Resident	1947	10	X1947.10.16	28.2	23.6
Acrocephalus gracilirostris	Resident	1947	11	X1947.11.16	60.5	24.1
Acrocephalus gracilirostris	Resident	1947	12	X1947.12.16	144.85	22.7
Acrocephalus gracilirostris	Resident	1948	1	X1948.01.16	121.65	22.8
Acrocephalus gracilirostris	Resident	1948	2	X1948.02.15	109	22.9
Acrocephalus gracilirostris	Resident	1948	3	X1948.03.16	157.75	22.4
Acrocephalus gracilirostris	Resident	1948	4	X1948.04.16	60	21.7
Acrocephalus gracilirostris	Resident	1948	5	X1948.05.16	11.3	20.1
Acrocephalus gracilirostris	Resident	1948	6	X1948.06.16	0.4	17.5
Acrocephalus gracilirostris	Resident	1948	7	X1948.07.16	1	17.25
Acrocephalus gracilirostris	Resident	1948	8	X1948.08.16	0.7	18.8
Acrocephalus gracilirostris	Resident	1948	9	X1948.09.16	4.1	21.2
Acrocephalus gracilirostris	Resident	1948	10	X1948.10.16	42.65	23.6
Acrocephalus gracilirostris	Resident	1948	11	X1948.11.16	64.75	23.2
Acrocephalus gracilirostris	Resident	1948	12	X1948.12.16	67.8	23.4
Acrocephalus gracilirostris	Resident	1949	1	X1949.01.16	102.6	24
Acrocephalus gracilirostris	Resident	1949	2	X1949.02.15	91	22.9
Acrocephalus gracilirostris	Resident	1949	3	X1949.03.16	96.6	23
Acrocephalus gracilirostris	Resident	1949	4	X1949.04.16	38.3	22.2
Acrocephalus gracilirostris	Resident	1949	5	X1949.05.16	16.65	20.3
Acrocephalus gracilirostris	Resident	1949	6	X1949.06.16	2.1	17.9
Acrocephalus gracilirostris	Resident	1949	7	X1949.07.16	1.1	17.8
Acrocephalus gracilirostris	Resident	1949	8	X1949.08.16	1.4	19.9
Acrocephalus gracilirostris	Resident	1949	9	X1949.09.16	2.5	22.3
Acrocephalus gracilirostris	Resident	1949	10	X1949.10.16	10.5	23.8
Acrocephalus gracilirostris	Resident	1949	11	X1949.11.16	53	24.2
Acrocephalus gracilirostris	Resident	1949	12	X1949.12.16	131.1	23.1
Acrocephalus gracilirostris	Resident	1950	1	X1950.01.16	123.3	22.9
Acrocephalus gracilirostris	Resident	1950	2	X1950.02.15	112.75	23.2
Acrocephalus gracilirostris	Resident	1950	3	X1950.03.16	135	22.8
Acrocephalus gracilirostris	Resident	1950	4	X1950.04.16	66.15	21.8
Acrocephalus gracilirostris	Resident	1950	5	X1950.05.16	22.65	18.9
Acrocephalus gracilirostris	Resident	1950	6	X1950.06.16	1	17.5
Acrocephalus gracilirostris	Resident	1950	7	X1950.07.16	1.6	17.9
Acrocephalus gracilirostris	Resident	1950	8	X1950.08.16	3.3	18.7
Acrocephalus gracilirostris	Resident	1950	9	X1950.09.16	4.9	21.6
Acrocephalus gracilirostris	Resident	1950	10	X1950.10.16	25.6	22.5
Acrocephalus gracilirostris	Resident	1950	11	X1950.11.16	55.1	23.2
Acrocephalus gracilirostris	Resident	1950	12	X1950.12.16	143.65	22.9
Acrocephalus gracilirostris	Resident	1951	1	X1951.01.16	124.6	22.3
Acrocephalus gracilirostris	Resident	1951	2	X1951.02.15	82.25	22.7
Acrocephalus gracilirostris	Resident	1951	3	X1951.03.16	102.85	22.8
Acrocephalus gracilirostris	Resident	1951	4	X1951.04.16	59.95	21.9
Acrocephalus gracilirostris	Resident	1951	5	X1951.05.16	16.8	20.1
Acrocephalus gracilirostris	Resident	1951	6	X1951.06.16	2.8	17.1
Acrocephalus gracilirostris	Resident	1951	7	X1951.07.16	1.5	16.9
Acrocephalus gracilirostris	Resident	1951	8	X1951.08.16	4.2	19
Acrocephalus gracilirostris	Resident	1951	9	X1951.09.16	6.7	21.9
Acrocephalus gracilirostris	Resident	1951	10	X1951.10.16	51.7	23.7
Acrocephalus gracilirostris	Resident	1951	11	X1951.11.16	86.4	23.3
Acrocephalus gracilirostris	Resident	1951	12	X1951.12.16	165.2	22.8
Acrocephalus gracilirostris	Resident	1952	1	X1952.01.16	102.25	23.5
Acrocephalus gracilirostris	Resident	1952	2	X1952.02.15	136.75	23.1
Acrocephalus gracilirostris	Resident	1952	3	X1952.03.16	65.75	23.1
Acrocephalus gracilirostris	Resident	1952	4	X1952.04.16	50.65	22.2
Acrocephalus gracilirostris	Resident	1952	5	X1952.05.16	13.5	19.6
Acrocephalus gracilirostris	Resident	1952	6	X1952.06.16	4	17.9
Acrocephalus gracilirostris	Resident	1952	7	X1952.07.16	1.2	17.5
Acrocephalus gracilirostris	Resident	1952	8	X1952.08.16	0.7	19.8
Acrocephalus gracilirostris	Resident	1952	9	X1952.09.16	8.85	21.9
Acrocephalus gracilirostris	Resident	1952	10	X1952.10.16	25.1	23.7
Acrocephalus gracilirostris	Resident	1952	11	X1952.11.16	84.75	22.8
Acrocephalus gracilirostris	Resident	1952	12	X1952.12.16	90.4	23.3
Acrocephalus gracilirostris	Resident	1953	1	X1953.01.16	130.15	23.4
Acrocephalus gracilirostris	Resident	1953	2	X1953.02.15	116	23.3
Acrocephalus gracilirostris	Resident	1953	3	X1953.03.16	121.15	22.7
Acrocephalus gracilirostris	Resident	1953	4	X1953.04.16	56.8	22
Acrocephalus gracilirostris	Resident	1953	5	X1953.05.16	8.7	19.9
Acrocephalus gracilirostris	Resident	1953	6	X1953.06.16	0.5	16.8
Acrocephalus gracilirostris	Resident	1953	7	X1953.07.16	0.4	16.6
Acrocephalus gracilirostris	Resident	1953	8	X1953.08.16	2.2	19.1
Acrocephalus gracilirostris	Resident	1953	9	X1953.09.16	8.8	20.5
Acrocephalus gracilirostris	Resident	1953	10	X1953.10.16	18.3	23.6
Acrocephalus gracilirostris	Resident	1953	11	X1953.11.16	73.55	24.2
Acrocephalus gracilirostris	Resident	1953	12	X1953.12.16	130.2	23
Acrocephalus gracilirostris	Resident	1954	1	X1954.01.16	125.5	22.9
Acrocephalus gracilirostris	Resident	1954	2	X1954.02.15	116.7	23.4
Acrocephalus gracilirostris	Resident	1954	3	X1954.03.16	95.9	22.8
Acrocephalus gracilirostris	Resident	1954	4	X1954.04.16	41.5	21.8
Acrocephalus gracilirostris	Resident	1954	5	X1954.05.16	16.7	20.2
Acrocephalus gracilirostris	Resident	1954	6	X1954.06.16	1.1	16.6
Acrocephalus gracilirostris	Resident	1954	7	X1954.07.16	0.2	16.6
Acrocephalus gracilirostris	Resident	1954	8	X1954.08.16	0.6	18.9
Acrocephalus gracilirostris	Resident	1954	9	X1954.09.16	5	21.9
Acrocephalus gracilirostris	Resident	1954	10	X1954.10.16	11.4	24.1
Acrocephalus gracilirostris	Resident	1954	11	X1954.11.16	77.8	23
Acrocephalus gracilirostris	Resident	1954	12	X1954.12.16	123.2	22.9
Acrocephalus gracilirostris	Resident	1955	1	X1955.01.16	163	22.8
Acrocephalus gracilirostris	Resident	1955	2	X1955.02.15	166.05	22.7
Acrocephalus gracilirostris	Resident	1955	3	X1955.03.16	103.85	22.4
Acrocephalus gracilirostris	Resident	1955	4	X1955.04.16	54.45	21.55
Acrocephalus gracilirostris	Resident	1955	5	X1955.05.16	15.5	19.5
Acrocephalus gracilirostris	Resident	1955	6	X1955.06.16	5.6	17.4
Acrocephalus gracilirostris	Resident	1955	7	X1955.07.16	1.5	17.3
Acrocephalus gracilirostris	Resident	1955	8	X1955.08.16	0.5	18.8
Acrocephalus gracilirostris	Resident	1955	9	X1955.09.16	1	21.4
Acrocephalus gracilirostris	Resident	1955	10	X1955.10.16	20.5	23.5
Acrocephalus gracilirostris	Resident	1955	11	X1955.11.16	65.3	23.6
Acrocephalus gracilirostris	Resident	1955	12	X1955.12.16	137.5	22.5
Acrocephalus gracilirostris	Resident	1956	1	X1956.01.16	134.2	22.4
Acrocephalus gracilirostris	Resident	1956	2	X1956.02.15	146.9	22.7
Acrocephalus gracilirostris	Resident	1956	3	X1956.03.16	131.45	22.6
Acrocephalus gracilirostris	Resident	1956	4	X1956.04.16	84.4	21.4
Acrocephalus gracilirostris	Resident	1956	5	X1956.05.16	20	19.5
Acrocephalus gracilirostris	Resident	1956	6	X1956.06.16	1.8	17.3
Acrocephalus gracilirostris	Resident	1956	7	X1956.07.16	0.6	16.7
Acrocephalus gracilirostris	Resident	1956	8	X1956.08.16	0.6	19.5
Acrocephalus gracilirostris	Resident	1956	9	X1956.09.16	11.2	21
Acrocephalus gracilirostris	Resident	1956	10	X1956.10.16	15.7	23.3
Acrocephalus gracilirostris	Resident	1956	11	X1956.11.16	85.3	22.9
Acrocephalus gracilirostris	Resident	1956	12	X1956.12.16	126.9	22.3
Acrocephalus gracilirostris	Resident	1957	1	X1957.01.16	133.2	22.9
Acrocephalus gracilirostris	Resident	1957	2	X1957.02.15	115.8	22.9
Acrocephalus gracilirostris	Resident	1957	3	X1957.03.16	119.55	22.5
Acrocephalus gracilirostris	Resident	1957	4	X1957.04.16	60	22
Acrocephalus gracilirostris	Resident	1957	5	X1957.05.16	18.9	19.6
Acrocephalus gracilirostris	Resident	1957	6	X1957.06.16	3.45	17.3
Acrocephalus gracilirostris	Resident	1957	7	X1957.07.16	0.9	18
Acrocephalus gracilirostris	Resident	1957	8	X1957.08.16	2.5	19.5
Acrocephalus gracilirostris	Resident	1957	9	X1957.09.16	9.9	22.6
Acrocephalus gracilirostris	Resident	1957	10	X1957.10.16	36.5	23.9
Acrocephalus gracilirostris	Resident	1957	11	X1957.11.16	46.35	24.6
Acrocephalus gracilirostris	Resident	1957	12	X1957.12.16	138.1	23.1
Acrocephalus gracilirostris	Resident	1958	1	X1958.01.16	153.85	23.3
Acrocephalus gracilirostris	Resident	1958	2	X1958.02.15	131.15	23
Acrocephalus gracilirostris	Resident	1958	3	X1958.03.16	73.25	23
Acrocephalus gracilirostris	Resident	1958	4	X1958.04.16	44.9	22.7
Acrocephalus gracilirostris	Resident	1958	5	X1958.05.16	8.4	20.2
Acrocephalus gracilirostris	Resident	1958	6	X1958.06.16	1.5	17.3
Acrocephalus gracilirostris	Resident	1958	7	X1958.07.16	0.1	16.7
Acrocephalus gracilirostris	Resident	1958	8	X1958.08.16	0.4	18.3
Acrocephalus gracilirostris	Resident	1958	9	X1958.09.16	12.5	22.4
Acrocephalus gracilirostris	Resident	1958	10	X1958.10.16	28.3	23.5
Acrocephalus gracilirostris	Resident	1958	11	X1958.11.16	54.35	24
Acrocephalus gracilirostris	Resident	1958	12	X1958.12.16	151.6	23.3
Acrocephalus gracilirostris	Resident	1959	1	X1959.01.16	129.5	23.2
Acrocephalus gracilirostris	Resident	1959	2	X1959.02.15	120.3	23
Acrocephalus gracilirostris	Resident	1959	3	X1959.03.16	88.95	22.8
Acrocephalus gracilirostris	Resident	1959	4	X1959.04.16	45.25	22.3
Acrocephalus gracilirostris	Resident	1959	5	X1959.05.16	16.5	20.5
Acrocephalus gracilirostris	Resident	1959	6	X1959.06.16	1.3	18.1
Acrocephalus gracilirostris	Resident	1959	7	X1959.07.16	2.45	17.9
Acrocephalus gracilirostris	Resident	1959	8	X1959.08.16	1.4	18.9
Acrocephalus gracilirostris	Resident	1959	9	X1959.09.16	3.3	21.4
Acrocephalus gracilirostris	Resident	1959	10	X1959.10.16	22.15	23.4
Acrocephalus gracilirostris	Resident	1959	11	X1959.11.16	65	23.3
Acrocephalus gracilirostris	Resident	1959	12	X1959.12.16	131.15	22.9
Acrocephalus gracilirostris	Resident	1960	1	X1960.01.16	95.35	22.9
Acrocephalus gracilirostris	Resident	1960	2	X1960.02.15	129.15	22.9
Acrocephalus gracilirostris	Resident	1960	3	X1960.03.16	106.3	22.3
Acrocephalus gracilirostris	Resident	1960	4	X1960.04.16	56.5	21.4
Acrocephalus gracilirostris	Resident	1960	5	X1960.05.16	13	19.4
Acrocephalus gracilirostris	Resident	1960	6	X1960.06.16	3.7	18.1
Acrocephalus gracilirostris	Resident	1960	7	X1960.07.16	1.4	16.4
Acrocephalus gracilirostris	Resident	1960	8	X1960.08.16	1.05	19.9
Acrocephalus gracilirostris	Resident	1960	9	X1960.09.16	6.1	21.8
Acrocephalus gracilirostris	Resident	1960	10	X1960.10.16	17.4	23.9
Acrocephalus gracilirostris	Resident	1960	11	X1960.11.16	72.2	23.4
Acrocephalus gracilirostris	Resident	1960	12	X1960.12.16	114.45	23.7
Acrocephalus gracilirostris	Resident	1961	1	X1961.01.16	100.45	23
Acrocephalus gracilirostris	Resident	1961	2	X1961.02.15	135.8	22.8
Acrocephalus gracilirostris	Resident	1961	3	X1961.03.16	138.2	22.8
Acrocephalus gracilirostris	Resident	1961	4	X1961.04.16	84.3	22.2
Acrocephalus gracilirostris	Resident	1961	5	X1961.05.16	19.5	20.8
Acrocephalus gracilirostris	Resident	1961	6	X1961.06.16	8.9	18
Acrocephalus gracilirostris	Resident	1961	7	X1961.07.16	3.8	17.6
Acrocephalus gracilirostris	Resident	1961	8	X1961.08.16	1.8	18.1
Acrocephalus gracilirostris	Resident	1961	9	X1961.09.16	4.55	22
Acrocephalus gracilirostris	Resident	1961	10	X1961.10.16	26.05	23.65
Acrocephalus gracilirostris	Resident	1961	11	X1961.11.16	116.95	22.6
Acrocephalus gracilirostris	Resident	1961	12	X1961.12.16	132.5	22.3
Acrocephalus gracilirostris	Resident	1962	1	X1962.01.16	175.7	22.5
Acrocephalus gracilirostris	Resident	1962	2	X1962.02.15	107.2	22.8
Acrocephalus gracilirostris	Resident	1962	3	X1962.03.16	109.8	22.5
Acrocephalus gracilirostris	Resident	1962	4	X1962.04.16	67.95	21.8
Acrocephalus gracilirostris	Resident	1962	5	X1962.05.16	4.9	18.3
Acrocephalus gracilirostris	Resident	1962	6	X1962.06.16	1.2	17.7
Acrocephalus gracilirostris	Resident	1962	7	X1962.07.16	0.3	17.2
Acrocephalus gracilirostris	Resident	1962	8	X1962.08.16	4.6	19.2
Acrocephalus gracilirostris	Resident	1962	9	X1962.09.16	3.1	21.8
Acrocephalus gracilirostris	Resident	1962	10	X1962.10.16	27	23.4
Acrocephalus gracilirostris	Resident	1962	11	X1962.11.16	97.25	23.2
Acrocephalus gracilirostris	Resident	1962	12	X1962.12.16	126.65	22.6
Acrocephalus gracilirostris	Resident	1963	1	X1963.01.16	162.6	22.5
Acrocephalus gracilirostris	Resident	1963	2	X1963.02.15	119.25	22.55
Acrocephalus gracilirostris	Resident	1963	3	X1963.03.16	121.8	22.2
Acrocephalus gracilirostris	Resident	1963	4	X1963.04.16	64.15	21.1
Acrocephalus gracilirostris	Resident	1963	5	X1963.05.16	9.7	18.5
Acrocephalus gracilirostris	Resident	1963	6	X1963.06.16	5.45	16.7
Acrocephalus gracilirostris	Resident	1963	7	X1963.07.16	2.25	17.25
Acrocephalus gracilirostris	Resident	1963	8	X1963.08.16	0.1	18.5
Acrocephalus gracilirostris	Resident	1963	9	X1963.09.16	2.1	21.9
Acrocephalus gracilirostris	Resident	1963	10	X1963.10.16	30.25	23.8
Acrocephalus gracilirostris	Resident	1963	11	X1963.11.16	120.85	22.7
Acrocephalus gracilirostris	Resident	1963	12	X1963.12.16	142.2	22.7
Acrocephalus gracilirostris	Resident	1964	1	X1964.01.16	121.75	23
Acrocephalus gracilirostris	Resident	1964	2	X1964.02.15	116.35	23.3
Acrocephalus gracilirostris	Resident	1964	3	X1964.03.16	70.95	23.45
Acrocephalus gracilirostris	Resident	1964	4	X1964.04.16	28.35	21.8
Acrocephalus gracilirostris	Resident	1964	5	X1964.05.16	3.9	19.2
Acrocephalus gracilirostris	Resident	1964	6	X1964.06.16	3.55	16.9
Acrocephalus gracilirostris	Resident	1964	7	X1964.07.16	0.2	15.8
Acrocephalus gracilirostris	Resident	1964	8	X1964.08.16	2.5	18.7
Acrocephalus gracilirostris	Resident	1964	9	X1964.09.16	2.9	21.1
Acrocephalus gracilirostris	Resident	1964	10	X1964.10.16	20.3	23.15
Acrocephalus gracilirostris	Resident	1964	11	X1964.11.16	55.3	23.1
Acrocephalus gracilirostris	Resident	1964	12	X1964.12.16	129.75	22.4
Acrocephalus gracilirostris	Resident	1965	1	X1965.01.16	93.5	22.4
Acrocephalus gracilirostris	Resident	1965	2	X1965.02.15	77.65	22.9
Acrocephalus gracilirostris	Resident	1965	3	X1965.03.16	64.7	22.5
Acrocephalus gracilirostris	Resident	1965	4	X1965.04.16	51.2	21.4
Acrocephalus gracilirostris	Resident	1965	5	X1965.05.16	5.2	18.9
Acrocephalus gracilirostris	Resident	1965	6	X1965.06.16	2.3	16.8
Acrocephalus gracilirostris	Resident	1965	7	X1965.07.16	0.95	16.8
Acrocephalus gracilirostris	Resident	1965	8	X1965.08.16	1.2	19.1
Acrocephalus gracilirostris	Resident	1965	9	X1965.09.16	13.35	21.4
Acrocephalus gracilirostris	Resident	1965	10	X1965.10.16	24.1	22.5
Acrocephalus gracilirostris	Resident	1965	11	X1965.11.16	74.25	23.4
Acrocephalus gracilirostris	Resident	1965	12	X1965.12.16	93.15	23.1
Acrocephalus gracilirostris	Resident	1966	1	X1966.01.16	124.25	23.6
Acrocephalus gracilirostris	Resident	1966	2	X1966.02.15	148.65	22.9
Acrocephalus gracilirostris	Resident	1966	3	X1966.03.16	97	22.5
Acrocephalus gracilirostris	Resident	1966	4	X1966.04.16	39.5	21.4
Acrocephalus gracilirostris	Resident	1966	5	X1966.05.16	14.1	19.7
Acrocephalus gracilirostris	Resident	1966	6	X1966.06.16	6.4	17.9
Acrocephalus gracilirostris	Resident	1966	7	X1966.07.16	0	17.5
Acrocephalus gracilirostris	Resident	1966	8	X1966.08.16	2.05	19.3
Acrocephalus gracilirostris	Resident	1966	9	X1966.09.16	11.2	21.9
Acrocephalus gracilirostris	Resident	1966	10	X1966.10.16	19.1	23.2
Acrocephalus gracilirostris	Resident	1966	11	X1966.11.16	58.45	23.7
Acrocephalus gracilirostris	Resident	1966	12	X1966.12.16	113	23.3
Acrocephalus gracilirostris	Resident	1967	1	X1967.01.16	136.9	22.8
Acrocephalus gracilirostris	Resident	1967	2	X1967.02.15	120.2	23
Acrocephalus gracilirostris	Resident	1967	3	X1967.03.16	110.65	22.7
Acrocephalus gracilirostris	Resident	1967	4	X1967.04.16	95.2	21.9
Acrocephalus gracilirostris	Resident	1967	5	X1967.05.16	27.1	19.6
Acrocephalus gracilirostris	Resident	1967	6	X1967.06.16	3.85	18
Acrocephalus gracilirostris	Resident	1967	7	X1967.07.16	2.1	16.35
Acrocephalus gracilirostris	Resident	1967	8	X1967.08.16	3.9	18.5
Acrocephalus gracilirostris	Resident	1967	9	X1967.09.16	5.2	21.4
Acrocephalus gracilirostris	Resident	1967	10	X1967.10.16	36.9	23.4
Acrocephalus gracilirostris	Resident	1967	11	X1967.11.16	91.8	23
Acrocephalus gracilirostris	Resident	1967	12	X1967.12.16	103.95	22.8
Acrocephalus gracilirostris	Resident	1968	1	X1968.01.16	100.45	23.1
Acrocephalus gracilirostris	Resident	1968	2	X1968.02.15	122.15	22.6
Acrocephalus gracilirostris	Resident	1968	3	X1968.03.16	121.35	22.1
Acrocephalus gracilirostris	Resident	1968	4	X1968.04.16	64.45	21.2
Acrocephalus gracilirostris	Resident	1968	5	X1968.05.16	20	19.75
Acrocephalus gracilirostris	Resident	1968	6	X1968.06.16	5.1	16.3
Acrocephalus gracilirostris	Resident	1968	7	X1968.07.16	0.5	17.4
Acrocephalus gracilirostris	Resident	1968	8	X1968.08.16	0.8	19.6
Acrocephalus gracilirostris	Resident	1968	9	X1968.09.16	3.5	21.6
Acrocephalus gracilirostris	Resident	1968	10	X1968.10.16	15.7	23.7
Acrocephalus gracilirostris	Resident	1968	11	X1968.11.16	86.3	22.8
Acrocephalus gracilirostris	Resident	1968	12	X1968.12.16	136.85	22.8
Acrocephalus gracilirostris	Resident	1969	1	X1969.01.16	123.3	23.3
Acrocephalus gracilirostris	Resident	1969	2	X1969.02.15	122.45	23.6
Acrocephalus gracilirostris	Resident	1969	3	X1969.03.16	134.65	23
Acrocephalus gracilirostris	Resident	1969	4	X1969.04.16	63.4	22.4
Acrocephalus gracilirostris	Resident	1969	5	X1969.05.16	15.7	19.7
Acrocephalus gracilirostris	Resident	1969	6	X1969.06.16	1.4	17.7
Acrocephalus gracilirostris	Resident	1969	7	X1969.07.16	0.55	17.4
Acrocephalus gracilirostris	Resident	1969	8	X1969.08.16	1.8	19.5
Acrocephalus gracilirostris	Resident	1969	9	X1969.09.16	7.2	21.85
Acrocephalus gracilirostris	Resident	1969	10	X1969.10.16	51.85	23.7
Acrocephalus gracilirostris	Resident	1969	11	X1969.11.16	63.85	23.8
Acrocephalus gracilirostris	Resident	1969	12	X1969.12.16	112.15	22.6
Acrocephalus gracilirostris	Resident	1970	1	X1970.01.16	119.75	23.4
Acrocephalus gracilirostris	Resident	1970	2	X1970.02.15	91.15	23.4
Acrocephalus gracilirostris	Resident	1970	3	X1970.03.16	54.1	22.9
Acrocephalus gracilirostris	Resident	1970	4	X1970.04.16	37.85	21.8
Acrocephalus gracilirostris	Resident	1970	5	X1970.05.16	8.45	20.1
Acrocephalus gracilirostris	Resident	1970	6	X1970.06.16	3.8	17.9
Acrocephalus gracilirostris	Resident	1970	7	X1970.07.16	1.8	18
Acrocephalus gracilirostris	Resident	1970	8	X1970.08.16	0.9	19.7
Acrocephalus gracilirostris	Resident	1970	9	X1970.09.16	4	22.5
Acrocephalus gracilirostris	Resident	1970	10	X1970.10.16	22.5	23.1
Acrocephalus gracilirostris	Resident	1970	11	X1970.11.16	78.95	23.3
Acrocephalus gracilirostris	Resident	1970	12	X1970.12.16	129.65	22.45
Acrocephalus gracilirostris	Resident	1971	1	X1971.01.16	145.45	22.4
Acrocephalus gracilirostris	Resident	1971	2	X1971.02.15	97.2	22.4
Acrocephalus gracilirostris	Resident	1971	3	X1971.03.16	64.55	22.9
Acrocephalus gracilirostris	Resident	1971	4	X1971.04.16	58.1	22.15
Acrocephalus gracilirostris	Resident	1971	5	X1971.05.16	22.2	19.3
Acrocephalus gracilirostris	Resident	1971	6	X1971.06.16	1.7	17.1
Acrocephalus gracilirostris	Resident	1971	7	X1971.07.16	1.6	17.5
Acrocephalus gracilirostris	Resident	1971	8	X1971.08.16	0.1	19.3
Acrocephalus gracilirostris	Resident	1971	9	X1971.09.16	4	21.7
Acrocephalus gracilirostris	Resident	1971	10	X1971.10.16	24	22.9
Acrocephalus gracilirostris	Resident	1971	11	X1971.11.16	82.15	22.8
Acrocephalus gracilirostris	Resident	1971	12	X1971.12.16	110.55	22.5
Acrocephalus gracilirostris	Resident	1972	1	X1972.01.16	162.4	22.6
Acrocephalus gracilirostris	Resident	1972	2	X1972.02.15	119.75	22.4
Acrocephalus gracilirostris	Resident	1972	3	X1972.03.16	112.45	22.5
Acrocephalus gracilirostris	Resident	1972	4	X1972.04.16	56.6	21.8
Acrocephalus gracilirostris	Resident	1972	5	X1972.05.16	21.3	19.9
Acrocephalus gracilirostris	Resident	1972	6	X1972.06.16	2	16.8
Acrocephalus gracilirostris	Resident	1972	7	X1972.07.16	0.2	17.05
Acrocephalus gracilirostris	Resident	1972	8	X1972.08.16	1.2	18.9
Acrocephalus gracilirostris	Resident	1972	9	X1972.09.16	6.1	22.2
Acrocephalus gracilirostris	Resident	1972	10	X1972.10.16	35.75	23.5
Acrocephalus gracilirostris	Resident	1972	11	X1972.11.16	71.65	23.2
Acrocephalus gracilirostris	Resident	1972	12	X1972.12.16	92	24
Acrocephalus gracilirostris	Resident	1973	1	X1973.01.16	129.65	23.8
Acrocephalus gracilirostris	Resident	1973	2	X1973.02.15	108.7	23
Acrocephalus gracilirostris	Resident	1973	3	X1973.03.16	71.25	23.8
Acrocephalus gracilirostris	Resident	1973	4	X1973.04.16	64.45	21.8
Acrocephalus gracilirostris	Resident	1973	5	X1973.05.16	6	20.3
Acrocephalus gracilirostris	Resident	1973	6	X1973.06.16	0.4	17.5
Acrocephalus gracilirostris	Resident	1973	7	X1973.07.16	1.2	17.2
Acrocephalus gracilirostris	Resident	1973	8	X1973.08.16	1.7	19.1
Acrocephalus gracilirostris	Resident	1973	9	X1973.09.16	6.9	22.3
Acrocephalus gracilirostris	Resident	1973	10	X1973.10.16	28.05	23.6
Acrocephalus gracilirostris	Resident	1973	11	X1973.11.16	69.25	23.1
Acrocephalus gracilirostris	Resident	1973	12	X1973.12.16	132.9	22.3
Acrocephalus gracilirostris	Resident	1974	1	X1974.01.16	170.35	22.5
Acrocephalus gracilirostris	Resident	1974	2	X1974.02.15	128.95	22.8
Acrocephalus gracilirostris	Resident	1974	3	X1974.03.16	145.85	22.3
Acrocephalus gracilirostris	Resident	1974	4	X1974.04.16	72.7	21
Acrocephalus gracilirostris	Resident	1974	5	X1974.05.16	36.85	19
Acrocephalus gracilirostris	Resident	1974	6	X1974.06.16	2.7	16.9
Acrocephalus gracilirostris	Resident	1974	7	X1974.07.16	3.4	16.7
Acrocephalus gracilirostris	Resident	1974	8	X1974.08.16	2.25	19.4
Acrocephalus gracilirostris	Resident	1974	9	X1974.09.16	6.5	20.9
Acrocephalus gracilirostris	Resident	1974	10	X1974.10.16	16.3	23.5
Acrocephalus gracilirostris	Resident	1974	11	X1974.11.16	86.45	23.3
Acrocephalus gracilirostris	Resident	1974	12	X1974.12.16	128.8	22.7
Acrocephalus gracilirostris	Resident	1975	1	X1975.01.16	123.15	22.6
Acrocephalus gracilirostris	Resident	1975	2	X1975.02.15	127.2	22.8
Acrocephalus gracilirostris	Resident	1975	3	X1975.03.16	108.35	22.25
Acrocephalus gracilirostris	Resident	1975	4	X1975.04.16	59.4	21.7
Acrocephalus gracilirostris	Resident	1975	5	X1975.05.16	12.45	20.1
Acrocephalus gracilirostris	Resident	1975	6	X1975.06.16	3.3	17.65
Acrocephalus gracilirostris	Resident	1975	7	X1975.07.16	1.1	17.3
Acrocephalus gracilirostris	Resident	1975	8	X1975.08.16	1	18.35
Acrocephalus gracilirostris	Resident	1975	9	X1975.09.16	2.9	21.7
Acrocephalus gracilirostris	Resident	1975	10	X1975.10.16	12.75	22.5
Acrocephalus gracilirostris	Resident	1975	11	X1975.11.16	50.5	23.7
Acrocephalus gracilirostris	Resident	1975	12	X1975.12.16	147.7	22.45
Acrocephalus gracilirostris	Resident	1976	1	X1976.01.16	143.85	22.6
Acrocephalus gracilirostris	Resident	1976	2	X1976.02.15	137.35	22.3
Acrocephalus gracilirostris	Resident	1976	3	X1976.03.16	153.15	22.3
Acrocephalus gracilirostris	Resident	1976	4	X1976.04.16	75.6	21.3
Acrocephalus gracilirostris	Resident	1976	5	X1976.05.16	27	18.6
Acrocephalus gracilirostris	Resident	1976	6	X1976.06.16	3.6	17.3
Acrocephalus gracilirostris	Resident	1976	7	X1976.07.16	0.6	16.7
Acrocephalus gracilirostris	Resident	1976	8	X1976.08.16	0.4	17.9
Acrocephalus gracilirostris	Resident	1976	9	X1976.09.16	10.1	21.9
Acrocephalus gracilirostris	Resident	1976	10	X1976.10.16	32.25	23.4
Acrocephalus gracilirostris	Resident	1976	11	X1976.11.16	54.25	23.8
Acrocephalus gracilirostris	Resident	1976	12	X1976.12.16	97.7	23.5
Acrocephalus gracilirostris	Resident	1977	1	X1977.01.16	136.75	23.3
Acrocephalus gracilirostris	Resident	1977	2	X1977.02.15	121.45	23.15
Acrocephalus gracilirostris	Resident	1977	3	X1977.03.16	127.8	22.6
Acrocephalus gracilirostris	Resident	1977	4	X1977.04.16	51.5	21.7
Acrocephalus gracilirostris	Resident	1977	5	X1977.05.16	9.6	20.1
Acrocephalus gracilirostris	Resident	1977	6	X1977.06.16	0.4	17.65
Acrocephalus gracilirostris	Resident	1977	7	X1977.07.16	0.1	17.4
Acrocephalus gracilirostris	Resident	1977	8	X1977.08.16	3.25	19.2
Acrocephalus gracilirostris	Resident	1977	9	X1977.09.16	21	22.4
Acrocephalus gracilirostris	Resident	1977	10	X1977.10.16	21.25	24.3
Acrocephalus gracilirostris	Resident	1977	11	X1977.11.16	80.25	23.6
Acrocephalus gracilirostris	Resident	1977	12	X1977.12.16	153.2	23
Acrocephalus gracilirostris	Resident	1978	1	X1978.01.16	159.5	22.7
Acrocephalus gracilirostris	Resident	1978	2	X1978.02.15	144.15	23.1
Acrocephalus gracilirostris	Resident	1978	3	X1978.03.16	174.9	22.5
Acrocephalus gracilirostris	Resident	1978	4	X1978.04.16	81.55	21.5
Acrocephalus gracilirostris	Resident	1978	5	X1978.05.16	6.1	19.2
Acrocephalus gracilirostris	Resident	1978	6	X1978.06.16	2.3	17
Acrocephalus gracilirostris	Resident	1978	7	X1978.07.16	0.7	16.55
Acrocephalus gracilirostris	Resident	1978	8	X1978.08.16	1.1	20.4
Acrocephalus gracilirostris	Resident	1978	9	X1978.09.16	6.7	22.3
Acrocephalus gracilirostris	Resident	1978	10	X1978.10.16	39.85	23.5
Acrocephalus gracilirostris	Resident	1978	11	X1978.11.16	81	23.1
Acrocephalus gracilirostris	Resident	1978	12	X1978.12.16	156.45	22.5
Acrocephalus gracilirostris	Resident	1979	1	X1979.01.16	113.7	22.7
Acrocephalus gracilirostris	Resident	1979	2	X1979.02.15	118.55	23.3
Acrocephalus gracilirostris	Resident	1979	3	X1979.03.16	105.35	22.7
Acrocephalus gracilirostris	Resident	1979	4	X1979.04.16	36.7	22
Acrocephalus gracilirostris	Resident	1979	5	X1979.05.16	17.05	19.8
Acrocephalus gracilirostris	Resident	1979	6	X1979.06.16	2.5	17.1
Acrocephalus gracilirostris	Resident	1979	7	X1979.07.16	3.2	16.9
Acrocephalus gracilirostris	Resident	1979	8	X1979.08.16	4.15	19.7
Acrocephalus gracilirostris	Resident	1979	9	X1979.09.16	3.05	22
Acrocephalus gracilirostris	Resident	1979	10	X1979.10.16	35.1	23.8
Acrocephalus gracilirostris	Resident	1979	11	X1979.11.16	89.55	23.5
Acrocephalus gracilirostris	Resident	1979	12	X1979.12.16	121.55	23.1
Acrocephalus gracilirostris	Resident	1980	1	X1980.01.16	101.7	23.2
Acrocephalus gracilirostris	Resident	1980	2	X1980.02.15	117.35	23.5
Acrocephalus gracilirostris	Resident	1980	3	X1980.03.16	93.9	22.8
Acrocephalus gracilirostris	Resident	1980	4	X1980.04.16	59.4	22
Acrocephalus gracilirostris	Resident	1980	5	X1980.05.16	5.7	19.9
Acrocephalus gracilirostris	Resident	1980	6	X1980.06.16	0.1	16.7
Acrocephalus gracilirostris	Resident	1980	7	X1980.07.16	0.3	16.7
Acrocephalus gracilirostris	Resident	1980	8	X1980.08.16	3.3	18.9
Acrocephalus gracilirostris	Resident	1980	9	X1980.09.16	14.7	21.8
Acrocephalus gracilirostris	Resident	1980	10	X1980.10.16	26.5	23.3
Acrocephalus gracilirostris	Resident	1980	11	X1980.11.16	85.8	23.7
Acrocephalus gracilirostris	Resident	1980	12	X1980.12.16	118.8	22.8
Acrocephalus gracilirostris	Resident	1981	1	X1981.01.16	132.8	23.2
Acrocephalus gracilirostris	Resident	1981	2	X1981.02.15	130.85	23.1
Acrocephalus gracilirostris	Resident	1981	3	X1981.03.16	116.8	22.7
Acrocephalus gracilirostris	Resident	1981	4	X1981.04.16	40.2	21.4
Acrocephalus gracilirostris	Resident	1981	5	X1981.05.16	17.8	18.7
Acrocephalus gracilirostris	Resident	1981	6	X1981.06.16	1.2	16.9
Acrocephalus gracilirostris	Resident	1981	7	X1981.07.16	0.2	16.6
Acrocephalus gracilirostris	Resident	1981	8	X1981.08.16	4.8	19.4
Acrocephalus gracilirostris	Resident	1981	9	X1981.09.16	4.95	21.5
Acrocephalus gracilirostris	Resident	1981	10	X1981.10.16	29.7	22.9
Acrocephalus gracilirostris	Resident	1981	11	X1981.11.16	62.15	24.3
Acrocephalus gracilirostris	Resident	1981	12	X1981.12.16	91.25	23.4
Acrocephalus gracilirostris	Resident	1982	1	X1982.01.16	100.5	23.3
Acrocephalus gracilirostris	Resident	1982	2	X1982.02.15	85.95	23.5
Acrocephalus gracilirostris	Resident	1982	3	X1982.03.16	66.75	23.3
Acrocephalus gracilirostris	Resident	1982	4	X1982.04.16	75.15	22
Acrocephalus gracilirostris	Resident	1982	5	X1982.05.16	16.35	19.4
Acrocephalus gracilirostris	Resident	1982	6	X1982.06.16	1.7	18
Acrocephalus gracilirostris	Resident	1982	7	X1982.07.16	4.9	17.4
Acrocephalus gracilirostris	Resident	1982	8	X1982.08.16	0.7	19.3
Acrocephalus gracilirostris	Resident	1982	9	X1982.09.16	8	21.7
Acrocephalus gracilirostris	Resident	1982	10	X1982.10.16	62.2	22.7
Acrocephalus gracilirostris	Resident	1982	11	X1982.11.16	75.85	23.2
Acrocephalus gracilirostris	Resident	1982	12	X1982.12.16	88.85	23.7
Acrocephalus gracilirostris	Resident	1983	1	X1983.01.16	105.4	24
Acrocephalus gracilirostris	Resident	1983	2	X1983.02.15	69.75	24.1
Acrocephalus gracilirostris	Resident	1983	3	X1983.03.16	68.75	24
Acrocephalus gracilirostris	Resident	1983	4	X1983.04.16	42.75	23
Acrocephalus gracilirostris	Resident	1983	5	X1983.05.16	18.1	20.8
Acrocephalus gracilirostris	Resident	1983	6	X1983.06.16	6.9	18.9
Acrocephalus gracilirostris	Resident	1983	7	X1983.07.16	4.4	18.2
Acrocephalus gracilirostris	Resident	1983	8	X1983.08.16	1.3	18.6
Acrocephalus gracilirostris	Resident	1983	9	X1983.09.16	2.8	22.5
Acrocephalus gracilirostris	Resident	1983	10	X1983.10.16	28.55	23.5
Acrocephalus gracilirostris	Resident	1983	11	X1983.11.16	60.2	24.4
Acrocephalus gracilirostris	Resident	1983	12	X1983.12.16	137.9	23.3
Acrocephalus gracilirostris	Resident	1984	1	X1984.01.16	93.2	23.5
Acrocephalus gracilirostris	Resident	1984	2	X1984.02.15	98.8	23.3
Acrocephalus gracilirostris	Resident	1984	3	X1984.03.16	100.75	23.2
Acrocephalus gracilirostris	Resident	1984	4	X1984.04.16	36.05	21.85
Acrocephalus gracilirostris	Resident	1984	5	X1984.05.16	12.1	20.6
Acrocephalus gracilirostris	Resident	1984	6	X1984.06.16	2.6	17.9
Acrocephalus gracilirostris	Resident	1984	7	X1984.07.16	2.4	17.8
Acrocephalus gracilirostris	Resident	1984	8	X1984.08.16	1.6	19.3
Acrocephalus gracilirostris	Resident	1984	9	X1984.09.16	5.7	22.5
Acrocephalus gracilirostris	Resident	1984	10	X1984.10.16	32.95	23.95
Acrocephalus gracilirostris	Resident	1984	11	X1984.11.16	96.45	22.9
Acrocephalus gracilirostris	Resident	1984	12	X1984.12.16	109.9	22.7
Acrocephalus gracilirostris	Resident	1985	1	X1985.01.16	118.25	23.6
Acrocephalus gracilirostris	Resident	1985	2	X1985.02.15	153.7	23
Acrocephalus gracilirostris	Resident	1985	3	X1985.03.16	102.2	22.8
Acrocephalus gracilirostris	Resident	1985	4	X1985.04.16	50.55	21.6
Acrocephalus gracilirostris	Resident	1985	5	X1985.05.16	14.4	19.7
Acrocephalus gracilirostris	Resident	1985	6	X1985.06.16	2.1	17.5
Acrocephalus gracilirostris	Resident	1985	7	X1985.07.16	0.8	17.6
Acrocephalus gracilirostris	Resident	1985	8	X1985.08.16	0.5	19.2
Acrocephalus gracilirostris	Resident	1985	9	X1985.09.16	7.3	22.2
Acrocephalus gracilirostris	Resident	1985	10	X1985.10.16	30.6	23.6
Acrocephalus gracilirostris	Resident	1985	11	X1985.11.16	81.2	23.4
Acrocephalus gracilirostris	Resident	1985	12	X1985.12.16	132.7	22.8
Acrocephalus gracilirostris	Resident	1986	1	X1986.01.16	131.3	23
Acrocephalus gracilirostris	Resident	1986	2	X1986.02.15	97.5	23
Acrocephalus gracilirostris	Resident	1986	3	X1986.03.16	106.55	22.7
Acrocephalus gracilirostris	Resident	1986	4	X1986.04.16	83.8	21.9
Acrocephalus gracilirostris	Resident	1986	5	X1986.05.16	5	19.85
Acrocephalus gracilirostris	Resident	1986	6	X1986.06.16	4.7	17.2
Acrocephalus gracilirostris	Resident	1986	7	X1986.07.16	0.2	17.1
Acrocephalus gracilirostris	Resident	1986	8	X1986.08.16	0.8	19.85
Acrocephalus gracilirostris	Resident	1986	9	X1986.09.16	6.1	21.9
Acrocephalus gracilirostris	Resident	1986	10	X1986.10.16	56.3	23.3
Acrocephalus gracilirostris	Resident	1986	11	X1986.11.16	75.85	23.3
Acrocephalus gracilirostris	Resident	1986	12	X1986.12.16	138.3	23.2
Acrocephalus gracilirostris	Resident	1987	1	X1987.01.16	102.3	23.5
Acrocephalus gracilirostris	Resident	1987	2	X1987.02.15	90.45	24.1
Acrocephalus gracilirostris	Resident	1987	3	X1987.03.16	86.5	23.8
Acrocephalus gracilirostris	Resident	1987	4	X1987.04.16	38.2	22.9
Acrocephalus gracilirostris	Resident	1987	5	X1987.05.16	7.6	21.2
Acrocephalus gracilirostris	Resident	1987	6	X1987.06.16	1.3	17.5
Acrocephalus gracilirostris	Resident	1987	7	X1987.07.16	0.45	17.6
Acrocephalus gracilirostris	Resident	1987	8	X1987.08.16	1.8	20.1
Acrocephalus gracilirostris	Resident	1987	9	X1987.09.16	9.4	22.9
Acrocephalus gracilirostris	Resident	1987	10	X1987.10.16	22	23.6
Acrocephalus gracilirostris	Resident	1987	11	X1987.11.16	56.8	24.8
Acrocephalus gracilirostris	Resident	1987	12	X1987.12.16	96.9	23.9
Acrocephalus gracilirostris	Resident	1988	1	X1988.01.16	117.15	23.9
Acrocephalus gracilirostris	Resident	1988	2	X1988.02.15	140.4	23.7
Acrocephalus gracilirostris	Resident	1988	3	X1988.03.16	133.5	23.2
Acrocephalus gracilirostris	Resident	1988	4	X1988.04.16	53.35	22.7
Acrocephalus gracilirostris	Resident	1988	5	X1988.05.16	7.6	19.7
Acrocephalus gracilirostris	Resident	1988	6	X1988.06.16	5.4	18.5
Acrocephalus gracilirostris	Resident	1988	7	X1988.07.16	1.1	17.85
Acrocephalus gracilirostris	Resident	1988	8	X1988.08.16	2.65	19.7
Acrocephalus gracilirostris	Resident	1988	9	X1988.09.16	8	22.2
Acrocephalus gracilirostris	Resident	1988	10	X1988.10.16	40.65	23.5
Acrocephalus gracilirostris	Resident	1988	11	X1988.11.16	57.4	23.1
Acrocephalus gracilirostris	Resident	1988	12	X1988.12.16	124.1	22.8
Acrocephalus gracilirostris	Resident	1989	1	X1989.01.16	136.55	22.9
Acrocephalus gracilirostris	Resident	1989	2	X1989.02.15	139.8	22.8
Acrocephalus gracilirostris	Resident	1989	3	X1989.03.16	97.05	22.7
Acrocephalus gracilirostris	Resident	1989	4	X1989.04.16	66.95	21.4
Acrocephalus gracilirostris	Resident	1989	5	X1989.05.16	12.25	19.7
Acrocephalus gracilirostris	Resident	1989	6	X1989.06.16	4.2	17.8
Acrocephalus gracilirostris	Resident	1989	7	X1989.07.16	0.9	17.3
Acrocephalus gracilirostris	Resident	1989	8	X1989.08.16	2.4	19.9
Acrocephalus gracilirostris	Resident	1989	9	X1989.09.16	3.7	22
Acrocephalus gracilirostris	Resident	1989	10	X1989.10.16	26.75	23.4
Acrocephalus gracilirostris	Resident	1989	11	X1989.11.16	81.25	23.7
Acrocephalus gracilirostris	Resident	1989	12	X1989.12.16	138.15	23.6
Acrocephalus gracilirostris	Resident	1990	1	X1990.01.16	114.8	23.1
Acrocephalus gracilirostris	Resident	1990	2	X1990.02.15	125.45	23.2
Acrocephalus gracilirostris	Resident	1990	3	X1990.03.16	84.65	23.1
Acrocephalus gracilirostris	Resident	1990	4	X1990.04.16	67.3	22.4
Acrocephalus gracilirostris	Resident	1990	5	X1990.05.16	12.25	20.5
Acrocephalus gracilirostris	Resident	1990	6	X1990.06.16	0.7	18.9
Acrocephalus gracilirostris	Resident	1990	7	X1990.07.16	0.4	18.1
Acrocephalus gracilirostris	Resident	1990	8	X1990.08.16	1.3	19.3
Acrocephalus gracilirostris	Resident	1990	9	X1990.09.16	4.85	21.6
Acrocephalus gracilirostris	Resident	1990	10	X1990.10.16	17.2	24.1
Acrocephalus gracilirostris	Resident	1990	11	X1990.11.16	45.55	24.7
Acrocephalus gracilirostris	Resident	1990	12	X1990.12.16	101.8	23.5
Acrocephalus gracilirostris	Resident	1991	1	X1991.01.16	145.2	23.2
Acrocephalus gracilirostris	Resident	1991	2	X1991.02.15	113.6	23.7
Acrocephalus gracilirostris	Resident	1991	3	X1991.03.16	111.3	23.25
Acrocephalus gracilirostris	Resident	1991	4	X1991.04.16	29.05	21.8
Acrocephalus gracilirostris	Resident	1991	5	X1991.05.16	9.05	20.5
Acrocephalus gracilirostris	Resident	1991	6	X1991.06.16	2.8	18.2
Acrocephalus gracilirostris	Resident	1991	7	X1991.07.16	0.6	17.4
Acrocephalus gracilirostris	Resident	1991	8	X1991.08.16	0.4	19.6
Acrocephalus gracilirostris	Resident	1991	9	X1991.09.16	9.9	22.5
Acrocephalus gracilirostris	Resident	1991	10	X1991.10.16	33.4	23.7
Acrocephalus gracilirostris	Resident	1991	11	X1991.11.16	69.8	23.4
Acrocephalus gracilirostris	Resident	1991	12	X1991.12.16	115.55	22.8
Acrocephalus gracilirostris	Resident	1992	1	X1992.01.16	78.6	23.9
Acrocephalus gracilirostris	Resident	1992	2	X1992.02.15	59.4	24.3
Acrocephalus gracilirostris	Resident	1992	3	X1992.03.16	83.25	24
Acrocephalus gracilirostris	Resident	1992	4	X1992.04.16	29.4	23.1
Acrocephalus gracilirostris	Resident	1992	5	X1992.05.16	6.4	20.8
Acrocephalus gracilirostris	Resident	1992	6	X1992.06.16	1.95	18.65
Acrocephalus gracilirostris	Resident	1992	7	X1992.07.16	0.3	17.7
Acrocephalus gracilirostris	Resident	1992	8	X1992.08.16	0.7	19.1
Acrocephalus gracilirostris	Resident	1992	9	X1992.09.16	1	22.6
Acrocephalus gracilirostris	Resident	1992	10	X1992.10.16	21.65	23.9
Acrocephalus gracilirostris	Resident	1992	11	X1992.11.16	78.3	23.7
Acrocephalus gracilirostris	Resident	1992	12	X1992.12.16	123.25	23.6
Acrocephalus gracilirostris	Resident	1993	1	X1993.01.16	129.15	23.3
Acrocephalus gracilirostris	Resident	1993	2	X1993.02.15	132.4	23
Acrocephalus gracilirostris	Resident	1993	3	X1993.03.16	91.1	22.75
Acrocephalus gracilirostris	Resident	1993	4	X1993.04.16	53.3	22.7
Acrocephalus gracilirostris	Resident	1993	5	X1993.05.16	8.4	21.2
Acrocephalus gracilirostris	Resident	1993	6	X1993.06.16	2.25	18.1
Acrocephalus gracilirostris	Resident	1993	7	X1993.07.16	0.3	18
Acrocephalus gracilirostris	Resident	1993	8	X1993.08.16	3.7	19.4
Acrocephalus gracilirostris	Resident	1993	9	X1993.09.16	5.3	22.1
Acrocephalus gracilirostris	Resident	1993	10	X1993.10.16	18.4	24
Acrocephalus gracilirostris	Resident	1993	11	X1993.11.16	79.65	23.8
Acrocephalus gracilirostris	Resident	1993	12	X1993.12.16	86	23.8
Acrocephalus gracilirostris	Resident	1994	1	X1994.01.16	146.5	23.1
Acrocephalus gracilirostris	Resident	1994	2	X1994.02.15	102.25	23.3
Acrocephalus gracilirostris	Resident	1994	3	X1994.03.16	60.7	23.6
Acrocephalus gracilirostris	Resident	1994	4	X1994.04.16	27.35	22
Acrocephalus gracilirostris	Resident	1994	5	X1994.05.16	2.35	20.5
Acrocephalus gracilirostris	Resident	1994	6	X1994.06.16	0.9	17.9
Acrocephalus gracilirostris	Resident	1994	7	X1994.07.16	1.1	17.7
Acrocephalus gracilirostris	Resident	1994	8	X1994.08.16	1	19.7
Acrocephalus gracilirostris	Resident	1994	9	X1994.09.16	2.9	22.5
Acrocephalus gracilirostris	Resident	1994	10	X1994.10.16	36.1	23.3
Acrocephalus gracilirostris	Resident	1994	11	X1994.11.16	39.8	24.6
Acrocephalus gracilirostris	Resident	1994	12	X1994.12.16	104.4	23.8
Acrocephalus gracilirostris	Resident	1995	1	X1995.01.16	92.9	23.8
Acrocephalus gracilirostris	Resident	1995	2	X1995.02.15	91.9	23.9
Acrocephalus gracilirostris	Resident	1995	3	X1995.03.16	90.4	23.6
Acrocephalus gracilirostris	Resident	1995	4	X1995.04.16	28.1	22.8
Acrocephalus gracilirostris	Resident	1995	5	X1995.05.16	16.1	20.9
Acrocephalus gracilirostris	Resident	1995	6	X1995.06.16	0.6	17.85
Acrocephalus gracilirostris	Resident	1995	7	X1995.07.16	0.1	18.2
Acrocephalus gracilirostris	Resident	1995	8	X1995.08.16	1.8	20.9
Acrocephalus gracilirostris	Resident	1995	9	X1995.09.16	3.15	22.7
Acrocephalus gracilirostris	Resident	1995	10	X1995.10.16	26.45	24.9
Acrocephalus gracilirostris	Resident	1995	11	X1995.11.16	50.75	24.8
Acrocephalus gracilirostris	Resident	1995	12	X1995.12.16	119.15	23.5
Acrocephalus gracilirostris	Resident	1996	1	X1996.01.16	162.7	23.7
Acrocephalus gracilirostris	Resident	1996	2	X1996.02.15	154.75	23.3
Acrocephalus gracilirostris	Resident	1996	3	X1996.03.16	96.75	22.8
Acrocephalus gracilirostris	Resident	1996	4	X1996.04.16	41.1	21.7
Acrocephalus gracilirostris	Resident	1996	5	X1996.05.16	22.15	20.3
Acrocephalus gracilirostris	Resident	1996	6	X1996.06.16	0.7	17.8
Acrocephalus gracilirostris	Resident	1996	7	X1996.07.16	2.8	17.5
Acrocephalus gracilirostris	Resident	1996	8	X1996.08.16	1.3	20.3
Acrocephalus gracilirostris	Resident	1996	9	X1996.09.16	3.8	22.6
Acrocephalus gracilirostris	Resident	1996	10	X1996.10.16	10.6	24
Acrocephalus gracilirostris	Resident	1996	11	X1996.11.16	69.7	24.7
Acrocephalus gracilirostris	Resident	1996	12	X1996.12.16	103.1	23.9
Acrocephalus gracilirostris	Resident	1997	1	X1997.01.16	143	23.7
Acrocephalus gracilirostris	Resident	1997	2	X1997.02.15	89.15	23.3
Acrocephalus gracilirostris	Resident	1997	3	X1997.03.16	116.4	23.4
Acrocephalus gracilirostris	Resident	1997	4	X1997.04.16	79.8	22.1
Acrocephalus gracilirostris	Resident	1997	5	X1997.05.16	13.75	19.9
Acrocephalus gracilirostris	Resident	1997	6	X1997.06.16	2.3	19.4
Acrocephalus gracilirostris	Resident	1997	7	X1997.07.16	3.65	18
Acrocephalus gracilirostris	Resident	1997	8	X1997.08.16	0.5	20.2
Acrocephalus gracilirostris	Resident	1997	9	X1997.09.16	5.55	22.9
Acrocephalus gracilirostris	Resident	1997	10	X1997.10.16	32.95	23.75
Acrocephalus gracilirostris	Resident	1997	11	X1997.11.16	94.8	24.4
Acrocephalus gracilirostris	Resident	1997	12	X1997.12.16	119.3	23.8
Acrocephalus gracilirostris	Resident	1998	1	X1998.01.16	202.75	23.6
Acrocephalus gracilirostris	Resident	1998	2	X1998.02.15	110.8	24.2
Acrocephalus gracilirostris	Resident	1998	3	X1998.03.16	97.4	24.2
Acrocephalus gracilirostris	Resident	1998	4	X1998.04.16	30.15	22.7
Acrocephalus gracilirostris	Resident	1998	5	X1998.05.16	6.1	21.1
Acrocephalus gracilirostris	Resident	1998	6	X1998.06.16	0.2	18.8
Acrocephalus gracilirostris	Resident	1998	7	X1998.07.16	0.9	18.6
Acrocephalus gracilirostris	Resident	1998	8	X1998.08.16	1	20.25
Acrocephalus gracilirostris	Resident	1998	9	X1998.09.16	7.35	22.4
Acrocephalus gracilirostris	Resident	1998	10	X1998.10.16	17.5	24.2
Acrocephalus gracilirostris	Resident	1998	11	X1998.11.16	74.45	24.6
Acrocephalus gracilirostris	Resident	1998	12	X1998.12.16	93.3	23.1
Acrocephalus gracilirostris	Resident	1999	1	X1999.01.16	128.55	23.6
Acrocephalus gracilirostris	Resident	1999	2	X1999.02.15	81.25	24.2
Acrocephalus gracilirostris	Resident	1999	3	X1999.03.16	130.55	23.3
Acrocephalus gracilirostris	Resident	1999	4	X1999.04.16	39.05	22.2
Acrocephalus gracilirostris	Resident	1999	5	X1999.05.16	10.7	20.7
Acrocephalus gracilirostris	Resident	1999	6	X1999.06.16	2.1	18.6
Acrocephalus gracilirostris	Resident	1999	7	X1999.07.16	1	17.8
Acrocephalus gracilirostris	Resident	1999	8	X1999.08.16	2.7	19.8
Acrocephalus gracilirostris	Resident	1999	9	X1999.09.16	4.5	21.4
Acrocephalus gracilirostris	Resident	1999	10	X1999.10.16	21.7	23.2
Acrocephalus gracilirostris	Resident	1999	11	X1999.11.16	70.65	24.1
Acrocephalus gracilirostris	Resident	1999	12	X1999.12.16	105.3	24.2
Acrocephalus gracilirostris	Resident	2000	1	X2000.01.16	131	23.3
Acrocephalus gracilirostris	Resident	2000	2	X2000.02.15	120.7	23.5
Acrocephalus gracilirostris	Resident	2000	3	X2000.03.16	146.75	23.2
Acrocephalus gracilirostris	Resident	2000	4	X2000.04.16	49.2	22
Acrocephalus gracilirostris	Resident	2000	5	X2000.05.16	12.6	20.4
Acrocephalus gracilirostris	Resident	2000	6	X2000.06.16	3.9	18.8
Acrocephalus gracilirostris	Resident	2000	7	X2000.07.16	1.5	17.8
Acrocephalus gracilirostris	Resident	2000	8	X2000.08.16	1.45	19.3
Acrocephalus gracilirostris	Resident	2000	9	X2000.09.16	5.05	22.5
Acrocephalus gracilirostris	Resident	2000	10	X2000.10.16	16.75	23.75
Acrocephalus gracilirostris	Resident	2000	11	X2000.11.16	119.65	23.5
Acrocephalus gracilirostris	Resident	2000	12	X2000.12.16	145.65	23.1
Acrocephalus gracilirostris	Resident	2001	1	X2001.01.16	135.3	23.4
Acrocephalus gracilirostris	Resident	2001	2	X2001.02.15	124.5	23.5
Acrocephalus gracilirostris	Resident	2001	3	X2001.03.16	121.95	23.5
Acrocephalus gracilirostris	Resident	2001	4	X2001.04.16	54.6	22.7
Acrocephalus gracilirostris	Resident	2001	5	X2001.05.16	12.95	21.2
Acrocephalus gracilirostris	Resident	2001	6	X2001.06.16	3	18.1
Acrocephalus gracilirostris	Resident	2001	7	X2001.07.16	2.1	17.5
Acrocephalus gracilirostris	Resident	2001	8	X2001.08.16	2.4	20.7
Acrocephalus gracilirostris	Resident	2001	9	X2001.09.16	11	22.8
Acrocephalus gracilirostris	Resident	2001	10	X2001.10.16	23.45	24.2
Acrocephalus gracilirostris	Resident	2001	11	X2001.11.16	86.95	24.3
Acrocephalus gracilirostris	Resident	2001	12	X2001.12.16	128.55	23.8
Acrocephalus gracilirostris	Resident	2002	1	X2002.01.16	116.8	23.5
Acrocephalus gracilirostris	Resident	2002	2	X2002.02.15	80.7	23.7
Acrocephalus gracilirostris	Resident	2002	3	X2002.03.16	84	23.6
Acrocephalus gracilirostris	Resident	2002	4	X2002.04.16	67.8	22.9
Acrocephalus gracilirostris	Resident	2002	5	X2002.05.16	8.8	20.7
Acrocephalus gracilirostris	Resident	2002	6	X2002.06.16	5	18.4
Acrocephalus gracilirostris	Resident	2002	7	X2002.07.16	0.1	19.1
Acrocephalus gracilirostris	Resident	2002	8	X2002.08.16	2.3	20.7
Acrocephalus gracilirostris	Resident	2002	9	X2002.09.16	9.3	22.6
Acrocephalus gracilirostris	Resident	2002	10	X2002.10.16	29.3	24.4
Acrocephalus gracilirostris	Resident	2002	11	X2002.11.16	68.1	24.2
Acrocephalus gracilirostris	Resident	2002	12	X2002.12.16	122	23.9
Acrocephalus gracilirostris	Resident	2003	1	X2003.01.16	107.6	24.2
Acrocephalus gracilirostris	Resident	2003	2	X2003.02.15	91.05	24.3
Acrocephalus gracilirostris	Resident	2003	3	X2003.03.16	113.25	24.05
Acrocephalus gracilirostris	Resident	2003	4	X2003.04.16	43	22.75
Acrocephalus gracilirostris	Resident	2003	5	X2003.05.16	8.3	20.8
Acrocephalus gracilirostris	Resident	2003	6	X2003.06.16	2.1	18.9
Acrocephalus gracilirostris	Resident	2003	7	X2003.07.16	0.6	17.5
Acrocephalus gracilirostris	Resident	2003	8	X2003.08.16	1.3	20.2
Acrocephalus gracilirostris	Resident	2003	9	X2003.09.16	5.7	22.8
Acrocephalus gracilirostris	Resident	2003	10	X2003.10.16	33.35	24.4
Acrocephalus gracilirostris	Resident	2003	11	X2003.11.16	44.5	25
Acrocephalus gracilirostris	Resident	2003	12	X2003.12.16	91.2	24.2
Acrocephalus gracilirostris	Resident	2004	1	X2004.01.16	147.9	24
Acrocephalus gracilirostris	Resident	2004	2	X2004.02.15	139	24
Acrocephalus gracilirostris	Resident	2004	3	X2004.03.16	122.7	23.8
Acrocephalus gracilirostris	Resident	2004	4	X2004.04.16	63.4	22.6
Acrocephalus gracilirostris	Resident	2004	5	X2004.05.16	2.75	20.1
Acrocephalus gracilirostris	Resident	2004	6	X2004.06.16	1.6	17.8
Acrocephalus gracilirostris	Resident	2004	7	X2004.07.16	0.4	17.7
Acrocephalus gracilirostris	Resident	2004	8	X2004.08.16	1	21
Acrocephalus gracilirostris	Resident	2004	9	X2004.09.16	9.6	22.4
Acrocephalus gracilirostris	Resident	2004	10	X2004.10.16	28	24.1
Acrocephalus gracilirostris	Resident	2004	11	X2004.11.16	60.25	25.05
Acrocephalus gracilirostris	Resident	2004	12	X2004.12.16	128.9	23.8
Acrocephalus gracilirostris	Resident	2005	1	X2005.01.16	126.35	24
Acrocephalus gracilirostris	Resident	2005	2	X2005.02.15	65.6	25
Acrocephalus gracilirostris	Resident	2005	3	X2005.03.16	74.05	24.5
Acrocephalus gracilirostris	Resident	2005	4	X2005.04.16	40.95	23.2
Acrocephalus gracilirostris	Resident	2005	5	X2005.05.16	12	21.3
Acrocephalus gracilirostris	Resident	2005	6	X2005.06.16	2	20
Acrocephalus gracilirostris	Resident	2005	7	X2005.07.16	0.1	18.5
Acrocephalus gracilirostris	Resident	2005	8	X2005.08.16	0.3	20.9
Acrocephalus gracilirostris	Resident	2005	9	X2005.09.16	2.5	22.9
Acrocephalus gracilirostris	Resident	2005	10	X2005.10.16	10.8	24.75
Acrocephalus gracilirostris	Resident	2005	11	X2005.11.16	57.4	25.2
Acrocephalus gracilirostris	Resident	2005	12	X2005.12.16	83.3	24.3
Acrocephalus gracilirostris	Resident	2006	1	X2006.01.16	108.5	24
Acrocephalus gracilirostris	Resident	2006	2	X2006.02.15	131.9	23.9
Acrocephalus gracilirostris	Resident	2006	3	X2006.03.16	124.7	23.4
Acrocephalus gracilirostris	Resident	2006	4	X2006.04.16	61.5	22.3
Acrocephalus gracilirostris	Resident	2006	5	X2006.05.16	21.4	20
Acrocephalus gracilirostris	Resident	2006	6	X2006.06.16	1.4	18.3
Acrocephalus gracilirostris	Resident	2006	7	X2006.07.16	0.5	18.2
Acrocephalus gracilirostris	Resident	2006	8	X2006.08.16	2.5	20
Acrocephalus gracilirostris	Resident	2006	9	X2006.09.16	5.4	22
Acrocephalus gracilirostris	Resident	2006	10	X2006.10.16	28.3	24.7
Acrocephalus gracilirostris	Resident	2006	11	X2006.11.16	95.3	24
Acrocephalus gracilirostris	Resident	2006	12	X2006.12.16	149	23.7
Acrocephalus gracilirostris	Resident	2007	1	X2007.01.16	120.4	23.4
Acrocephalus gracilirostris	Resident	2007	2	X2007.02.15	83.5	24
Acrocephalus gracilirostris	Resident	2007	3	X2007.03.16	85.15	23.6
Acrocephalus gracilirostris	Resident	2007	4	X2007.04.16	47.8	22.7
Acrocephalus gracilirostris	Resident	2007	5	X2007.05.16	4.7	20.4
Acrocephalus gracilirostris	Resident	2007	6	X2007.06.16	5.2	18.6
Acrocephalus gracilirostris	Resident	2007	7	X2007.07.16	0.9	17.7
Acrocephalus gracilirostris	Resident	2007	8	X2007.08.16	1.2	19.9
Acrocephalus gracilirostris	Resident	2007	9	X2007.09.16	10.05	23.4
Acrocephalus gracilirostris	Resident	2007	10	X2007.10.16	30.1	24.3
Acrocephalus gracilirostris	Resident	2007	11	X2007.11.16	66	24.2
Acrocephalus gracilirostris	Resident	2007	12	X2007.12.16	117.4	23.3
Acrocephalus gracilirostris	Resident	2008	1	X2008.01.16	155.95	23.4
Acrocephalus gracilirostris	Resident	2008	2	X2008.02.15	66.7	23.4
Acrocephalus gracilirostris	Resident	2008	3	X2008.03.16	117.75	22.7
Acrocephalus gracilirostris	Resident	2008	4	X2008.04.16	33.7	21.6
Acrocephalus gracilirostris	Resident	2008	5	X2008.05.16	11.85	20.7
Acrocephalus gracilirostris	Resident	2008	6	X2008.06.16	2.5	18.1
Acrocephalus gracilirostris	Resident	2008	7	X2008.07.16	0.6	18.2
Acrocephalus gracilirostris	Resident	2008	8	X2008.08.16	1	20.3
Acrocephalus gracilirostris	Resident	2008	9	X2008.09.16	2.8	23
Acrocephalus gracilirostris	Resident	2008	10	X2008.10.16	19.7	24.2
Acrocephalus gracilirostris	Resident	2008	11	X2008.11.16	87.6	24.3
Acrocephalus gracilirostris	Resident	2008	12	X2008.12.16	104.3	23.7
Acrocephalus gracilirostris	Resident	2009	1	X2009.01.16	130.45	24.1
Acrocephalus gracilirostris	Resident	2009	2	X2009.02.15	128.1	23.7
Acrocephalus gracilirostris	Resident	2009	3	X2009.03.16	103.8	23.1
Acrocephalus gracilirostris	Resident	2009	4	X2009.04.16	32.35	21.9
Acrocephalus gracilirostris	Resident	2009	5	X2009.05.16	15.3	20.6
Acrocephalus gracilirostris	Resident	2009	6	X2009.06.16	3.5	19.3
Acrocephalus gracilirostris	Resident	2009	7	X2009.07.16	1.2	17.5
Acrocephalus gracilirostris	Resident	2009	8	X2009.08.16	1	20.9
Acrocephalus gracilirostris	Resident	2009	9	X2009.09.16	4	23.3
Acrocephalus gracilirostris	Resident	2009	10	X2009.10.16	29.2	24.5
Acrocephalus gracilirostris	Resident	2009	11	X2009.11.16	102.45	23.8
Acrocephalus gracilirostris	Resident	2009	12	X2009.12.16	130.95	24.2
Acrocephalus gracilirostris	Resident	2010	1	X2010.01.16	138.85	24.2
Acrocephalus gracilirostris	Resident	2010	2	X2010.02.15	127.35	24.1
Acrocephalus gracilirostris	Resident	2010	3	X2010.03.16	110.75	24
Acrocephalus gracilirostris	Resident	2010	4	X2010.04.16	53.45	23.1
Acrocephalus gracilirostris	Resident	2010	5	X2010.05.16	13.9	21.6
Acrocephalus gracilirostris	Resident	2010	6	X2010.06.16	1.4	18.6
Acrocephalus gracilirostris	Resident	2010	7	X2010.07.16	0.7	18.5
Acrocephalus gracilirostris	Resident	2010	8	X2010.08.16	0.3	19.5
Acrocephalus gracilirostris	Resident	2010	9	X2010.09.16	3	22.9
Acrocephalus gracilirostris	Resident	2010	10	X2010.10.16	12.55	25.1
Acrocephalus gracilirostris	Resident	2010	11	X2010.11.16	66.3	24.6
Acrocephalus gracilirostris	Resident	2010	12	X2010.12.16	117.35	23.5
Acrocephalus gracilirostris	Resident	2011	1	X2011.01.16	135.2	23.1
Acrocephalus gracilirostris	Resident	2011	2	X2011.02.15	88.15	23.25
Acrocephalus gracilirostris	Resident	2011	3	X2011.03.16	114.6	23.3
Acrocephalus gracilirostris	Resident	2011	4	X2011.04.16	64.95	22.3
Acrocephalus gracilirostris	Resident	2011	5	X2011.05.16	19.85	20.5
Acrocephalus gracilirostris	Resident	2011	6	X2011.06.16	5.9	18.8
Acrocephalus gracilirostris	Resident	2011	7	X2011.07.16	0.9	17.7
Acrocephalus gracilirostris	Resident	2011	8	X2011.08.16	1.55	19.4
Acrocephalus gracilirostris	Resident	2011	9	X2011.09.16	3.3	22.8
Acrocephalus gracilirostris	Resident	2011	10	X2011.10.16	33.05	23.7
Acrocephalus gracilirostris	Resident	2011	11	X2011.11.16	76.65	23.6
Acrocephalus gracilirostris	Resident	2011	12	X2011.12.16	124.15	23.3
Acrocephalus gracilirostris	Resident	2012	1	X2012.01.16	79.05	23.4
Acrocephalus gracilirostris	Resident	2012	2	X2012.02.15	93.55	23.9
Acrocephalus gracilirostris	Resident	2012	3	X2012.03.16	95.6	23.5
Acrocephalus gracilirostris	Resident	2012	4	X2012.04.16	38.75	21.8
Acrocephalus gracilirostris	Resident	2012	5	X2012.05.16	6.4	20.4
Acrocephalus gracilirostris	Resident	2012	6	X2012.06.16	3.2	18.3
Acrocephalus gracilirostris	Resident	2012	7	X2012.07.16	0	17.9
Acrocephalus gracilirostris	Resident	2012	8	X2012.08.16	0.8	20.3
Acrocephalus gracilirostris	Resident	2012	9	X2012.09.16	6.3	22.4
Acrocephalus gracilirostris	Resident	2012	10	X2012.10.16	31.85	24.6
Acrocephalus gracilirostris	Resident	2012	11	X2012.11.16	46.75	24.3
Acrocephalus gracilirostris	Resident	2012	12	X2012.12.16	145.35	23.4
Acrocephalus gracilirostris	Resident	2013	1	X2013.01.16	151.8	23.5
Acrocephalus gracilirostris	Resident	2013	2	X2013.02.15	70.65	23.7
Acrocephalus gracilirostris	Resident	2013	3	X2013.03.16	102.8	23.3
Acrocephalus gracilirostris	Resident	2013	4	X2013.04.16	42.1	21.6
Acrocephalus gracilirostris	Resident	2013	5	X2013.05.16	8.8	20.2
Acrocephalus gracilirostris	Resident	2013	6	X2013.06.16	0.4	18.4
Acrocephalus gracilirostris	Resident	2013	7	X2013.07.16	0.4	18
Acrocephalus gracilirostris	Resident	2013	8	X2013.08.16	0.8	20.1
Acrocephalus gracilirostris	Resident	2013	9	X2013.09.16	2.75	23.2
Acrocephalus gracilirostris	Resident	2013	10	X2013.10.16	27	23.8
Acrocephalus gracilirostris	Resident	2013	11	X2013.11.16	65.1	24.5
Acrocephalus gracilirostris	Resident	2013	12	X2013.12.16	148	23.3
Acrocephalus gracilirostris	Resident	2014	1	X2014.01.16	130.45	23.6
Acrocephalus gracilirostris	Resident	2014	2	X2014.02.15	119.1	23.6
Acrocephalus gracilirostris	Resident	2014	3	X2014.03.16	100.75	23.3
Acrocephalus gracilirostris	Resident	2014	4	X2014.04.16	52.9	21.8
Acrocephalus gracilirostris	Resident	2014	5	X2014.05.16	11	20.9
Acrocephalus gracilirostris	Resident	2014	6	X2014.06.16	1	18.6
Acrocephalus gracilirostris	Resident	2014	7	X2014.07.16	0	18.2
Acrocephalus gracilirostris	Resident	2014	8	X2014.08.16	1.7	20
Acrocephalus gracilirostris	Resident	2014	9	X2014.09.16	6.2	22.6
Acrocephalus gracilirostris	Resident	2014	10	X2014.10.16	23.5	23.7
Acrocephalus gracilirostris	Resident	2014	11	X2014.11.16	88.95	24.35
Acrocephalus gracilirostris	Resident	2014	12	X2014.12.16	144.05	23.9
Acrocephalus gracilirostris	Resident	2015	1	X2015.01.16	76	23.5
Acrocephalus gracilirostris	Resident	2015	2	X2015.02.15	67.4	23.75
Acrocephalus gracilirostris	Resident	2015	3	X2015.03.16	78.15	23.3
Acrocephalus gracilirostris	Resident	2015	4	X2015.04.16	51	21.9
Acrocephalus gracilirostris	Resident	2015	5	X2015.05.16	5	20.7
Acrocephalus gracilirostris	Resident	2015	6	X2015.06.16	2.5	18.4
Acrocephalus gracilirostris	Resident	2015	7	X2015.07.16	0	18.9
Acrocephalus gracilirostris	Resident	2015	8	X2015.08.16	0.2	20.6
Acrocephalus gracilirostris	Resident	2015	9	X2015.09.16	6	23.2
Acrocephalus gracilirostris	Resident	2015	10	X2015.10.16	13.3	25
Acrocephalus gracilirostris	Resident	2015	11	X2015.11.16	50.45	24.2
Acrocephalus gracilirostris	Resident	2015	12	X2015.12.16	85.6	24.8
Acrocephalus gracilirostris	Resident	2016	1	X2016.01.16	111.1	24.6
Acrocephalus gracilirostris	Resident	2016	2	X2016.02.15	70.5	24.9
Acrocephalus gracilirostris	Resident	2016	3	X2016.03.16	106.6	24.3
Acrocephalus gracilirostris	Resident	2016	4	X2016.04.16	38.7	21.75
Acrocephalus gracilirostris	Resident	2016	5	X2016.05.16	13.2	19.9
Acrocephalus gracilirostris	Resident	2016	6	X2016.06.16	3.65	18.5
Acrocephalus gracilirostris	Resident	2016	7	X2016.07.16	2.45	18.3
Acrocephalus gracilirostris	Resident	2016	8	X2016.08.16	1.3	20.1
Acrocephalus gracilirostris	Resident	2016	9	X2016.09.16	4	22.9
Acrocephalus gracilirostris	Resident	2016	10	X2016.10.16	11.35	24.6
Acrocephalus gracilirostris	Resident	2016	11	X2016.11.16	64	24.7
Acrocephalus gracilirostris	Resident	2016	12	X2016.12.16	116	24.3
Aegithalos caudatus	Resident	1901	1	X1901.01.16	21.3	-16.1
Aegithalos caudatus	Resident	1901	2	X1901.02.15	19.3	-12.5
Aegithalos caudatus	Resident	1901	3	X1901.03.16	23.7	-6
Aegithalos caudatus	Resident	1901	4	X1901.04.16	31.6	3.9
Aegithalos caudatus	Resident	1901	5	X1901.05.16	31.8	10.2
Aegithalos caudatus	Resident	1901	6	X1901.06.16	45.1	15.8
Aegithalos caudatus	Resident	1901	7	X1901.07.16	55.1	18.5
Aegithalos caudatus	Resident	1901	8	X1901.08.16	64.8	16.2
Aegithalos caudatus	Resident	1901	9	X1901.09.16	37.9	10.3
Aegithalos caudatus	Resident	1901	10	X1901.10.16	34.1	2.5
Aegithalos caudatus	Resident	1901	11	X1901.11.16	34.6	-5.8
Aegithalos caudatus	Resident	1901	12	X1901.12.16	35.1	-15.2
Aegithalos caudatus	Resident	1902	1	X1902.01.16	29.1	-14.9
Aegithalos caudatus	Resident	1902	2	X1902.02.15	16.7	-13
Aegithalos caudatus	Resident	1902	3	X1902.03.16	28.8	-8.4
Aegithalos caudatus	Resident	1902	4	X1902.04.16	26.5	-0.3
Aegithalos caudatus	Resident	1902	5	X1902.05.16	46.5	7.9
Aegithalos caudatus	Resident	1902	6	X1902.06.16	60.6	14.5
Aegithalos caudatus	Resident	1902	7	X1902.07.16	63.6	17
Aegithalos caudatus	Resident	1902	8	X1902.08.16	67.7	15.2
Aegithalos caudatus	Resident	1902	9	X1902.09.16	41	10.2
Aegithalos caudatus	Resident	1902	10	X1902.10.16	46	1
Aegithalos caudatus	Resident	1902	11	X1902.11.16	21.4	-9
Aegithalos caudatus	Resident	1902	12	X1902.12.16	28.5	-15.2
Aegithalos caudatus	Resident	1903	1	X1903.01.16	26.6	-15
Aegithalos caudatus	Resident	1903	2	X1903.02.15	18.4	-9.2
Aegithalos caudatus	Resident	1903	3	X1903.03.16	16.8	-6.5
Aegithalos caudatus	Resident	1903	4	X1903.04.16	31.1	3.2
Aegithalos caudatus	Resident	1903	5	X1903.05.16	51.1	9.1
Aegithalos caudatus	Resident	1903	6	X1903.06.16	55.8	14.6
Aegithalos caudatus	Resident	1903	7	X1903.07.16	76.6	17.6
Aegithalos caudatus	Resident	1903	8	X1903.08.16	78	15.3
Aegithalos caudatus	Resident	1903	9	X1903.09.16	42.3	10.4
Aegithalos caudatus	Resident	1903	10	X1903.10.16	41.4	0.4
Aegithalos caudatus	Resident	1903	11	X1903.11.16	27.1	-5.5
Aegithalos caudatus	Resident	1903	12	X1903.12.16	20.2	-13.1
Aegithalos caudatus	Resident	1904	1	X1904.01.16	19.2	-14.8
Aegithalos caudatus	Resident	1904	2	X1904.02.15	30.8	-12.6
Aegithalos caudatus	Resident	1904	3	X1904.03.16	12.4	-7.4
Aegithalos caudatus	Resident	1904	4	X1904.04.16	23.2	2.1
Aegithalos caudatus	Resident	1904	5	X1904.05.16	43.8	9.8
Aegithalos caudatus	Resident	1904	6	X1904.06.16	60.1	14.5
Aegithalos caudatus	Resident	1904	7	X1904.07.16	55.6	16.7
Aegithalos caudatus	Resident	1904	8	X1904.08.16	70.4	15.9
Aegithalos caudatus	Resident	1904	9	X1904.09.16	37.9	9.8
Aegithalos caudatus	Resident	1904	10	X1904.10.16	36	3.2
Aegithalos caudatus	Resident	1904	11	X1904.11.16	32.8	-5.1
Aegithalos caudatus	Resident	1904	12	X1904.12.16	31.1	-12.1
Aegithalos caudatus	Resident	1905	1	X1905.01.16	23.9	-14.8
Aegithalos caudatus	Resident	1905	2	X1905.02.15	11.4	-12.4
Aegithalos caudatus	Resident	1905	3	X1905.03.16	15	-8.2
Aegithalos caudatus	Resident	1905	4	X1905.04.16	31.2	0.9
Aegithalos caudatus	Resident	1905	5	X1905.05.16	40.3	9.8
Aegithalos caudatus	Resident	1905	6	X1905.06.16	53.4	14.9
Aegithalos caudatus	Resident	1905	7	X1905.07.16	68	17.9
Aegithalos caudatus	Resident	1905	8	X1905.08.16	77.9	15.6
Aegithalos caudatus	Resident	1905	9	X1905.09.16	58.5	10.8
Aegithalos caudatus	Resident	1905	10	X1905.10.16	48.1	3.6
Aegithalos caudatus	Resident	1905	11	X1905.11.16	36.9	-4.3
Aegithalos caudatus	Resident	1905	12	X1905.12.16	27.3	-9.4
Aegithalos caudatus	Resident	1906	1	X1906.01.16	28.2	-16.3
Aegithalos caudatus	Resident	1906	2	X1906.02.15	14	-15.4
Aegithalos caudatus	Resident	1906	3	X1906.03.16	29.6	-5.4
Aegithalos caudatus	Resident	1906	4	X1906.04.16	20.8	4.7
Aegithalos caudatus	Resident	1906	5	X1906.05.16	46.7	10.7
Aegithalos caudatus	Resident	1906	6	X1906.06.16	59	15.8
Aegithalos caudatus	Resident	1906	7	X1906.07.16	72.1	17.7
Aegithalos caudatus	Resident	1906	8	X1906.08.16	63	16.5
Aegithalos caudatus	Resident	1906	9	X1906.09.16	42.1	9.6
Aegithalos caudatus	Resident	1906	10	X1906.10.16	33.1	2.4
Aegithalos caudatus	Resident	1906	11	X1906.11.16	34.8	-7.5
Aegithalos caudatus	Resident	1906	12	X1906.12.16	33.2	-11.1
Aegithalos caudatus	Resident	1907	1	X1907.01.16	23	-18.7
Aegithalos caudatus	Resident	1907	2	X1907.02.15	13.4	-13.4
Aegithalos caudatus	Resident	1907	3	X1907.03.16	14.3	-6.1
Aegithalos caudatus	Resident	1907	4	X1907.04.16	29.9	3.1
Aegithalos caudatus	Resident	1907	5	X1907.05.16	44.7	9.1
Aegithalos caudatus	Resident	1907	6	X1907.06.16	55	14.7
Aegithalos caudatus	Resident	1907	7	X1907.07.16	67.4	17.1
Aegithalos caudatus	Resident	1907	8	X1907.08.16	71.6	15.9
Aegithalos caudatus	Resident	1907	9	X1907.09.16	40	10.9
Aegithalos caudatus	Resident	1907	10	X1907.10.16	32.5	3.2
Aegithalos caudatus	Resident	1907	11	X1907.11.16	27.8	-10.1
Aegithalos caudatus	Resident	1907	12	X1907.12.16	33.7	-16.5
Aegithalos caudatus	Resident	1908	1	X1908.01.16	23.7	-17.8
Aegithalos caudatus	Resident	1908	2	X1908.02.15	16.6	-13.7
Aegithalos caudatus	Resident	1908	3	X1908.03.16	16.7	-10.1
Aegithalos caudatus	Resident	1908	4	X1908.04.16	23	2.3
Aegithalos caudatus	Resident	1908	5	X1908.05.16	43.6	9.7
Aegithalos caudatus	Resident	1908	6	X1908.06.16	60.3	15.2
Aegithalos caudatus	Resident	1908	7	X1908.07.16	70.5	17.6
Aegithalos caudatus	Resident	1908	8	X1908.08.16	75.4	15.6
Aegithalos caudatus	Resident	1908	9	X1908.09.16	52.3	10.5
Aegithalos caudatus	Resident	1908	10	X1908.10.16	27.4	2
Aegithalos caudatus	Resident	1908	11	X1908.11.16	31.7	-8
Aegithalos caudatus	Resident	1908	12	X1908.12.16	26.9	-13.1
Aegithalos caudatus	Resident	1909	1	X1909.01.16	21.9	-15.5
Aegithalos caudatus	Resident	1909	2	X1909.02.15	15.5	-12.6
Aegithalos caudatus	Resident	1909	3	X1909.03.16	16.4	-9.1
Aegithalos caudatus	Resident	1909	4	X1909.04.16	31.8	1.7
Aegithalos caudatus	Resident	1909	5	X1909.05.16	39.6	8.5
Aegithalos caudatus	Resident	1909	6	X1909.06.16	56.4	14.7
Aegithalos caudatus	Resident	1909	7	X1909.07.16	76.9	17.4
Aegithalos caudatus	Resident	1909	8	X1909.08.16	57.7	16.1
Aegithalos caudatus	Resident	1909	9	X1909.09.16	48	10.9
Aegithalos caudatus	Resident	1909	10	X1909.10.16	27.4	3.6
Aegithalos caudatus	Resident	1909	11	X1909.11.16	39.9	-4.1
Aegithalos caudatus	Resident	1909	12	X1909.12.16	28	-11.7
Aegithalos caudatus	Resident	1910	1	X1910.01.16	28.9	-13.9
Aegithalos caudatus	Resident	1910	2	X1910.02.15	14.1	-13.9
Aegithalos caudatus	Resident	1910	3	X1910.03.16	19.7	-7.3
Aegithalos caudatus	Resident	1910	4	X1910.04.16	27.7	3.3
Aegithalos caudatus	Resident	1910	5	X1910.05.16	41.4	10.1
Aegithalos caudatus	Resident	1910	6	X1910.06.16	60.2	14.8
Aegithalos caudatus	Resident	1910	7	X1910.07.16	74	18.1
Aegithalos caudatus	Resident	1910	8	X1910.08.16	67.1	16.1
Aegithalos caudatus	Resident	1910	9	X1910.09.16	39.1	10.3
Aegithalos caudatus	Resident	1910	10	X1910.10.16	30.5	1.8
Aegithalos caudatus	Resident	1910	11	X1910.11.16	36	-6.9
Aegithalos caudatus	Resident	1910	12	X1910.12.16	29	-12.7
Aegithalos caudatus	Resident	1911	1	X1911.01.16	19	-17.3
Aegithalos caudatus	Resident	1911	2	X1911.02.15	17.5	-16.6
Aegithalos caudatus	Resident	1911	3	X1911.03.16	17.5	-9.3
Aegithalos caudatus	Resident	1911	4	X1911.04.16	28.2	2.8
Aegithalos caudatus	Resident	1911	5	X1911.05.16	36.1	9.3
Aegithalos caudatus	Resident	1911	6	X1911.06.16	53.4	15
Aegithalos caudatus	Resident	1911	7	X1911.07.16	57.6	17.9
Aegithalos caudatus	Resident	1911	8	X1911.08.16	62.4	16
Aegithalos caudatus	Resident	1911	9	X1911.09.16	44.9	9.8
Aegithalos caudatus	Resident	1911	10	X1911.10.16	32.4	2.2
Aegithalos caudatus	Resident	1911	11	X1911.11.16	35.7	-2.9
Aegithalos caudatus	Resident	1911	12	X1911.12.16	24.4	-11.8
Aegithalos caudatus	Resident	1912	1	X1912.01.16	24.9	-15.7
Aegithalos caudatus	Resident	1912	2	X1912.02.15	24.5	-15.8
Aegithalos caudatus	Resident	1912	3	X1912.03.16	25	-7
Aegithalos caudatus	Resident	1912	4	X1912.04.16	27.8	1.7
Aegithalos caudatus	Resident	1912	5	X1912.05.16	55.1	9.4
Aegithalos caudatus	Resident	1912	6	X1912.06.16	66.4	15.4
Aegithalos caudatus	Resident	1912	7	X1912.07.16	58.7	17.4
Aegithalos caudatus	Resident	1912	8	X1912.08.16	68.7	14.7
Aegithalos caudatus	Resident	1912	9	X1912.09.16	39	9.5
Aegithalos caudatus	Resident	1912	10	X1912.10.16	41.3	-0.8
Aegithalos caudatus	Resident	1912	11	X1912.11.16	33.3	-6.3
Aegithalos caudatus	Resident	1912	12	X1912.12.16	27.5	-14.2
Aegithalos caudatus	Resident	1913	1	X1913.01.16	23.2	-15.2
Aegithalos caudatus	Resident	1913	2	X1913.02.15	16.5	-15.8
Aegithalos caudatus	Resident	1913	3	X1913.03.16	26.3	-6
Aegithalos caudatus	Resident	1913	4	X1913.04.16	25	2.6
Aegithalos caudatus	Resident	1913	5	X1913.05.16	34	8.9
Aegithalos caudatus	Resident	1913	6	X1913.06.16	60.9	14.6
Aegithalos caudatus	Resident	1913	7	X1913.07.16	83	17
Aegithalos caudatus	Resident	1913	8	X1913.08.16	68.2	15.9
Aegithalos caudatus	Resident	1913	9	X1913.09.16	49.7	10.1
Aegithalos caudatus	Resident	1913	10	X1913.10.16	32.3	1.9
Aegithalos caudatus	Resident	1913	11	X1913.11.16	37.5	-4
Aegithalos caudatus	Resident	1913	12	X1913.12.16	31.4	-8.7
Aegithalos caudatus	Resident	1914	1	X1914.01.16	27.7	-12.9
Aegithalos caudatus	Resident	1914	2	X1914.02.15	17	-10.4
Aegithalos caudatus	Resident	1914	3	X1914.03.16	34.3	-7
Aegithalos caudatus	Resident	1914	4	X1914.04.16	29.2	2.3
Aegithalos caudatus	Resident	1914	5	X1914.05.16	40.6	10.2
Aegithalos caudatus	Resident	1914	6	X1914.06.16	57	15
Aegithalos caudatus	Resident	1914	7	X1914.07.16	63.9	17.5
Aegithalos caudatus	Resident	1914	8	X1914.08.16	67.2	16
Aegithalos caudatus	Resident	1914	9	X1914.09.16	49.7	10.1
Aegithalos caudatus	Resident	1914	10	X1914.10.16	29.1	1.7
Aegithalos caudatus	Resident	1914	11	X1914.11.16	29.8	-7.4
Aegithalos caudatus	Resident	1914	12	X1914.12.16	25	-12.4
Aegithalos caudatus	Resident	1915	1	X1915.01.16	31.2	-15.1
Aegithalos caudatus	Resident	1915	2	X1915.02.15	23.4	-11.2
Aegithalos caudatus	Resident	1915	3	X1915.03.16	24	-9.9
Aegithalos caudatus	Resident	1915	4	X1915.04.16	29.1	2.5
Aegithalos caudatus	Resident	1915	5	X1915.05.16	43.2	10.3
Aegithalos caudatus	Resident	1915	6	X1915.06.16	53.4	15.3
Aegithalos caudatus	Resident	1915	7	X1915.07.16	81.7	18.3
Aegithalos caudatus	Resident	1915	8	X1915.08.16	72.3	15.2
Aegithalos caudatus	Resident	1915	9	X1915.09.16	56.9	10.4
Aegithalos caudatus	Resident	1915	10	X1915.10.16	31	0.7
Aegithalos caudatus	Resident	1915	11	X1915.11.16	38.4	-6.4
Aegithalos caudatus	Resident	1915	12	X1915.12.16	33.7	-14.9
Aegithalos caudatus	Resident	1916	1	X1916.01.16	24.3	-14.1
Aegithalos caudatus	Resident	1916	2	X1916.02.15	18.1	-12.1
Aegithalos caudatus	Resident	1916	3	X1916.03.16	13	-9
Aegithalos caudatus	Resident	1916	4	X1916.04.16	28.8	2
Aegithalos caudatus	Resident	1916	5	X1916.05.16	43.5	9.1
Aegithalos caudatus	Resident	1916	6	X1916.06.16	60.9	14.3
Aegithalos caudatus	Resident	1916	7	X1916.07.16	72.6	17.8
Aegithalos caudatus	Resident	1916	8	X1916.08.16	72.9	15.3
Aegithalos caudatus	Resident	1916	9	X1916.09.16	45.5	9.9
Aegithalos caudatus	Resident	1916	10	X1916.10.16	29.7	2.5
Aegithalos caudatus	Resident	1916	11	X1916.11.16	31.4	-5.1
Aegithalos caudatus	Resident	1916	12	X1916.12.16	28	-13.4
Aegithalos caudatus	Resident	1917	1	X1917.01.16	24.3	-15.3
Aegithalos caudatus	Resident	1917	2	X1917.02.15	17.1	-17.6
Aegithalos caudatus	Resident	1917	3	X1917.03.16	18.8	-10.7
Aegithalos caudatus	Resident	1917	4	X1917.04.16	25.4	3.1
Aegithalos caudatus	Resident	1917	5	X1917.05.16	27.1	9.6
Aegithalos caudatus	Resident	1917	6	X1917.06.16	49	16
Aegithalos caudatus	Resident	1917	7	X1917.07.16	70	17.5
Aegithalos caudatus	Resident	1917	8	X1917.08.16	69.4	16.3
Aegithalos caudatus	Resident	1917	9	X1917.09.16	44.6	11.5
Aegithalos caudatus	Resident	1917	10	X1917.10.16	35.5	4.3
Aegithalos caudatus	Resident	1917	11	X1917.11.16	31.3	-4.2
Aegithalos caudatus	Resident	1917	12	X1917.12.16	22.7	-11.1
Aegithalos caudatus	Resident	1918	1	X1918.01.16	24.8	-13.8
Aegithalos caudatus	Resident	1918	2	X1918.02.15	15.5	-14.4
Aegithalos caudatus	Resident	1918	3	X1918.03.16	15.3	-7.9
Aegithalos caudatus	Resident	1918	4	X1918.04.16	18.1	2.7
Aegithalos caudatus	Resident	1918	5	X1918.05.16	31.5	8.5
Aegithalos caudatus	Resident	1918	6	X1918.06.16	60.9	14.4
Aegithalos caudatus	Resident	1918	7	X1918.07.16	75.5	17.4
Aegithalos caudatus	Resident	1918	8	X1918.08.16	64.5	15.7
Aegithalos caudatus	Resident	1918	9	X1918.09.16	54.9	10.3
Aegithalos caudatus	Resident	1918	10	X1918.10.16	33.9	3.9
Aegithalos caudatus	Resident	1918	11	X1918.11.16	25.8	-5.9
Aegithalos caudatus	Resident	1918	12	X1918.12.16	29.9	-15.6
Aegithalos caudatus	Resident	1919	1	X1919.01.16	18.3	-18.9
Aegithalos caudatus	Resident	1919	2	X1919.02.15	23.5	-14.6
Aegithalos caudatus	Resident	1919	3	X1919.03.16	26.7	-10.2
Aegithalos caudatus	Resident	1919	4	X1919.04.16	31.2	2.5
Aegithalos caudatus	Resident	1919	5	X1919.05.16	32.3	8.8
Aegithalos caudatus	Resident	1919	6	X1919.06.16	64.1	14.9
Aegithalos caudatus	Resident	1919	7	X1919.07.16	73	17.9
Aegithalos caudatus	Resident	1919	8	X1919.08.16	75.3	15.7
Aegithalos caudatus	Resident	1919	9	X1919.09.16	56.5	11.1
Aegithalos caudatus	Resident	1919	10	X1919.10.16	40.7	3.9
Aegithalos caudatus	Resident	1919	11	X1919.11.16	30.4	-8.6
Aegithalos caudatus	Resident	1919	12	X1919.12.16	28.1	-13.7
Aegithalos caudatus	Resident	1920	1	X1920.01.16	28.8	-14.5
Aegithalos caudatus	Resident	1920	2	X1920.02.15	14.5	-16.7
Aegithalos caudatus	Resident	1920	3	X1920.03.16	19.9	-3.6
Aegithalos caudatus	Resident	1920	4	X1920.04.16	23	4.7
Aegithalos caudatus	Resident	1920	5	X1920.05.16	35.8	12.1
Aegithalos caudatus	Resident	1920	6	X1920.06.16	66	14.8
Aegithalos caudatus	Resident	1920	7	X1920.07.16	65.3	18.3
Aegithalos caudatus	Resident	1920	8	X1920.08.16	59.4	16.2
Aegithalos caudatus	Resident	1920	9	X1920.09.16	40.9	10.8
Aegithalos caudatus	Resident	1920	10	X1920.10.16	29	1
Aegithalos caudatus	Resident	1920	11	X1920.11.16	22.1	-7.4
Aegithalos caudatus	Resident	1920	12	X1920.12.16	19.3	-14.5
Aegithalos caudatus	Resident	1921	1	X1921.01.16	27.4	-13.9
Aegithalos caudatus	Resident	1921	2	X1921.02.15	14.6	-13.5
Aegithalos caudatus	Resident	1921	3	X1921.03.16	17.9	-5.7
Aegithalos caudatus	Resident	1921	4	X1921.04.16	24	4.4
Aegithalos caudatus	Resident	1921	5	X1921.05.16	40	11
Aegithalos caudatus	Resident	1921	6	X1921.06.16	53.7	15.7
Aegithalos caudatus	Resident	1921	7	X1921.07.16	61.1	18.5
Aegithalos caudatus	Resident	1921	8	X1921.08.16	53.6	16
Aegithalos caudatus	Resident	1921	9	X1921.09.16	41.6	10
Aegithalos caudatus	Resident	1921	10	X1921.10.16	35.7	2.8
Aegithalos caudatus	Resident	1921	11	X1921.11.16	26.1	-6.9
Aegithalos caudatus	Resident	1921	12	X1921.12.16	29.2	-13.5
Aegithalos caudatus	Resident	1922	1	X1922.01.16	21.9	-17.2
Aegithalos caudatus	Resident	1922	2	X1922.02.15	20.5	-15.2
Aegithalos caudatus	Resident	1922	3	X1922.03.16	28.2	-5.8
Aegithalos caudatus	Resident	1922	4	X1922.04.16	28.2	2.7
Aegithalos caudatus	Resident	1922	5	X1922.05.16	47.5	10.4
Aegithalos caudatus	Resident	1922	6	X1922.06.16	65	15.4
Aegithalos caudatus	Resident	1922	7	X1922.07.16	80	18.3
Aegithalos caudatus	Resident	1922	8	X1922.08.16	67	15.5
Aegithalos caudatus	Resident	1922	9	X1922.09.16	53.8	10
Aegithalos caudatus	Resident	1922	10	X1922.10.16	44	2
Aegithalos caudatus	Resident	1922	11	X1922.11.16	33.8	-4
Aegithalos caudatus	Resident	1922	12	X1922.12.16	27.8	-10.2
Aegithalos caudatus	Resident	1923	1	X1923.01.16	24.5	-14.2
Aegithalos caudatus	Resident	1923	2	X1923.02.15	16	-15.2
Aegithalos caudatus	Resident	1923	3	X1923.03.16	20	-7.3
Aegithalos caudatus	Resident	1923	4	X1923.04.16	29.3	0.3
Aegithalos caudatus	Resident	1923	5	X1923.05.16	45	9.2
Aegithalos caudatus	Resident	1923	6	X1923.06.16	59.4	14
Aegithalos caudatus	Resident	1923	7	X1923.07.16	67	18.1
Aegithalos caudatus	Resident	1923	8	X1923.08.16	65	15.8
Aegithalos caudatus	Resident	1923	9	X1923.09.16	44	11.3
Aegithalos caudatus	Resident	1923	10	X1923.10.16	50.2	5.6
Aegithalos caudatus	Resident	1923	11	X1923.11.16	41	-3.2
Aegithalos caudatus	Resident	1923	12	X1923.12.16	27	-10.5
Aegithalos caudatus	Resident	1924	1	X1924.01.16	22.6	-16.5
Aegithalos caudatus	Resident	1924	2	X1924.02.15	13.8	-15.4
Aegithalos caudatus	Resident	1924	3	X1924.03.16	21.8	-8.2
Aegithalos caudatus	Resident	1924	4	X1924.04.16	30.6	2.5
Aegithalos caudatus	Resident	1924	5	X1924.05.16	43.9	10.4
Aegithalos caudatus	Resident	1924	6	X1924.06.16	57.7	14.7
Aegithalos caudatus	Resident	1924	7	X1924.07.16	74	17.6
Aegithalos caudatus	Resident	1924	8	X1924.08.16	64.4	15.7
Aegithalos caudatus	Resident	1924	9	X1924.09.16	49.5	11.5
Aegithalos caudatus	Resident	1924	10	X1924.10.16	34.7	3.2
Aegithalos caudatus	Resident	1924	11	X1924.11.16	31	-3.9
Aegithalos caudatus	Resident	1924	12	X1924.12.16	19.7	-11.6
Aegithalos caudatus	Resident	1925	1	X1925.01.16	18.4	-12.1
Aegithalos caudatus	Resident	1925	2	X1925.02.15	20.6	-10.7
Aegithalos caudatus	Resident	1925	3	X1925.03.16	26.4	-7.2
Aegithalos caudatus	Resident	1925	4	X1925.04.16	28	2.8
Aegithalos caudatus	Resident	1925	5	X1925.05.16	40.1	9.8
Aegithalos caudatus	Resident	1925	6	X1925.06.16	62.6	14.6
Aegithalos caudatus	Resident	1925	7	X1925.07.16	65.1	18.1
Aegithalos caudatus	Resident	1925	8	X1925.08.16	73.7	16.5
Aegithalos caudatus	Resident	1925	9	X1925.09.16	56.4	10.8
Aegithalos caudatus	Resident	1925	10	X1925.10.16	37	3.2
Aegithalos caudatus	Resident	1925	11	X1925.11.16	42.4	-5.1
Aegithalos caudatus	Resident	1925	12	X1925.12.16	34.8	-11.6
Aegithalos caudatus	Resident	1926	1	X1926.01.16	22.8	-15
Aegithalos caudatus	Resident	1926	2	X1926.02.15	16	-14.7
Aegithalos caudatus	Resident	1926	3	X1926.03.16	20.9	-5.8
Aegithalos caudatus	Resident	1926	4	X1926.04.16	28.1	1.3
Aegithalos caudatus	Resident	1926	5	X1926.05.16	45.3	9
Aegithalos caudatus	Resident	1926	6	X1926.06.16	58.5	15.3
Aegithalos caudatus	Resident	1926	7	X1926.07.16	70	17.5
Aegithalos caudatus	Resident	1926	8	X1926.08.16	69.6	15.6
Aegithalos caudatus	Resident	1926	9	X1926.09.16	52.2	10.7
Aegithalos caudatus	Resident	1926	10	X1926.10.16	41	2.3
Aegithalos caudatus	Resident	1926	11	X1926.11.16	28.9	-4
Aegithalos caudatus	Resident	1926	12	X1926.12.16	28.7	-14
Aegithalos caudatus	Resident	1927	1	X1927.01.16	21.4	-18.2
Aegithalos caudatus	Resident	1927	2	X1927.02.15	14.1	-13
Aegithalos caudatus	Resident	1927	3	X1927.03.16	23.8	-8.9
Aegithalos caudatus	Resident	1927	4	X1927.04.16	34.9	2.7
Aegithalos caudatus	Resident	1927	5	X1927.05.16	47.4	9.7
Aegithalos caudatus	Resident	1927	6	X1927.06.16	63.7	15.4
Aegithalos caudatus	Resident	1927	7	X1927.07.16	79.5	18.4
Aegithalos caudatus	Resident	1927	8	X1927.08.16	68.3	16.5
Aegithalos caudatus	Resident	1927	9	X1927.09.16	52.2	11.6
Aegithalos caudatus	Resident	1927	10	X1927.10.16	49.2	2.7
Aegithalos caudatus	Resident	1927	11	X1927.11.16	39.1	-6.1
Aegithalos caudatus	Resident	1927	12	X1927.12.16	26.2	-14.8
Aegithalos caudatus	Resident	1928	1	X1928.01.16	21.9	-15.1
Aegithalos caudatus	Resident	1928	2	X1928.02.15	18.4	-14.1
Aegithalos caudatus	Resident	1928	3	X1928.03.16	14.3	-9.7
Aegithalos caudatus	Resident	1928	4	X1928.04.16	27.2	1.4
Aegithalos caudatus	Resident	1928	5	X1928.05.16	44.3	9.4
Aegithalos caudatus	Resident	1928	6	X1928.06.16	64.6	14.3
Aegithalos caudatus	Resident	1928	7	X1928.07.16	66.4	17.7
Aegithalos caudatus	Resident	1928	8	X1928.08.16	78.2	15.9
Aegithalos caudatus	Resident	1928	9	X1928.09.16	48.4	10.9
Aegithalos caudatus	Resident	1928	10	X1928.10.16	35.9	3.4
Aegithalos caudatus	Resident	1928	11	X1928.11.16	43.5	-6.1
Aegithalos caudatus	Resident	1928	12	X1928.12.16	22.1	-12.7
Aegithalos caudatus	Resident	1929	1	X1929.01.16	18.7	-17.5
Aegithalos caudatus	Resident	1929	2	X1929.02.15	12.6	-19.6
Aegithalos caudatus	Resident	1929	3	X1929.03.16	16.3	-8.4
Aegithalos caudatus	Resident	1929	4	X1929.04.16	32.6	1
Aegithalos caudatus	Resident	1929	5	X1929.05.16	40.4	9.8
Aegithalos caudatus	Resident	1929	6	X1929.06.16	62.6	14.5
Aegithalos caudatus	Resident	1929	7	X1929.07.16	73.8	17.5
Aegithalos caudatus	Resident	1929	8	X1929.08.16	57.5	15.9
Aegithalos caudatus	Resident	1929	9	X1929.09.16	43.9	9.9
Aegithalos caudatus	Resident	1929	10	X1929.10.16	45.4	4.2
Aegithalos caudatus	Resident	1929	11	X1929.11.16	29.5	-3.6
Aegithalos caudatus	Resident	1929	12	X1929.12.16	22	-16.2
Aegithalos caudatus	Resident	1930	1	X1930.01.16	17.9	-13.7
Aegithalos caudatus	Resident	1930	2	X1930.02.15	20.1	-15.3
Aegithalos caudatus	Resident	1930	3	X1930.03.16	25.9	-5.5
Aegithalos caudatus	Resident	1930	4	X1930.04.16	26.9	1.9
Aegithalos caudatus	Resident	1930	5	X1930.05.16	47.2	10.1
Aegithalos caudatus	Resident	1930	6	X1930.06.16	50.2	14.9
Aegithalos caudatus	Resident	1930	7	X1930.07.16	75.3	17.5
Aegithalos caudatus	Resident	1930	8	X1930.08.16	77.8	16.6
Aegithalos caudatus	Resident	1930	9	X1930.09.16	53.7	9.4
Aegithalos caudatus	Resident	1930	10	X1930.10.16	41.9	3.2
Aegithalos caudatus	Resident	1930	11	X1930.11.16	40.5	-4.5
Aegithalos caudatus	Resident	1930	12	X1930.12.16	26.3	-15.7
Aegithalos caudatus	Resident	1931	1	X1931.01.16	22	-16.7
Aegithalos caudatus	Resident	1931	2	X1931.02.15	9.8	-18.3
Aegithalos caudatus	Resident	1931	3	X1931.03.16	23.3	-7.6
Aegithalos caudatus	Resident	1931	4	X1931.04.16	25.5	2
Aegithalos caudatus	Resident	1931	5	X1931.05.16	37	9.9
Aegithalos caudatus	Resident	1931	6	X1931.06.16	53.1	15.5
Aegithalos caudatus	Resident	1931	7	X1931.07.16	61.6	18.3
Aegithalos caudatus	Resident	1931	8	X1931.08.16	78.1	16.5
Aegithalos caudatus	Resident	1931	9	X1931.09.16	59.9	10.4
Aegithalos caudatus	Resident	1931	10	X1931.10.16	44.4	3.9
Aegithalos caudatus	Resident	1931	11	X1931.11.16	22.8	-5.4
Aegithalos caudatus	Resident	1931	12	X1931.12.16	26.6	-13.2
Aegithalos caudatus	Resident	1932	1	X1932.01.16	23	-10.9
Aegithalos caudatus	Resident	1932	2	X1932.02.15	13.6	-15.6
Aegithalos caudatus	Resident	1932	3	X1932.03.16	19.1	-8.4
Aegithalos caudatus	Resident	1932	4	X1932.04.16	29.8	3.6
Aegithalos caudatus	Resident	1932	5	X1932.05.16	49.8	9.5
Aegithalos caudatus	Resident	1932	6	X1932.06.16	71.7	14.6
Aegithalos caudatus	Resident	1932	7	X1932.07.16	70.8	18.8
Aegithalos caudatus	Resident	1932	8	X1932.08.16	54.4	16.9
Aegithalos caudatus	Resident	1932	9	X1932.09.16	43.5	11.5
Aegithalos caudatus	Resident	1932	10	X1932.10.16	44.8	4.8
Aegithalos caudatus	Resident	1932	11	X1932.11.16	34.6	-5.1
Aegithalos caudatus	Resident	1932	12	X1932.12.16	19.4	-11.5
Aegithalos caudatus	Resident	1933	1	X1933.01.16	15.2	-18.2
Aegithalos caudatus	Resident	1933	2	X1933.02.15	17.9	-17.4
Aegithalos caudatus	Resident	1933	3	X1933.03.16	19.5	-9.6
Aegithalos caudatus	Resident	1933	4	X1933.04.16	27.7	3.1
Aegithalos caudatus	Resident	1933	5	X1933.05.16	45.6	9.1
Aegithalos caudatus	Resident	1933	6	X1933.06.16	58	14.8
Aegithalos caudatus	Resident	1933	7	X1933.07.16	75.2	18.6
Aegithalos caudatus	Resident	1933	8	X1933.08.16	72.8	15.9
Aegithalos caudatus	Resident	1933	9	X1933.09.16	46.1	10.4
Aegithalos caudatus	Resident	1933	10	X1933.10.16	30.6	3.2
Aegithalos caudatus	Resident	1933	11	X1933.11.16	36.3	-6.1
Aegithalos caudatus	Resident	1933	12	X1933.12.16	24.2	-15.5
Aegithalos caudatus	Resident	1934	1	X1934.01.16	16.9	-13.8
Aegithalos caudatus	Resident	1934	2	X1934.02.15	14.4	-10.9
Aegithalos caudatus	Resident	1934	3	X1934.03.16	18.4	-8.4
Aegithalos caudatus	Resident	1934	4	X1934.04.16	24.5	0.6
Aegithalos caudatus	Resident	1934	5	X1934.05.16	33.2	11.5
Aegithalos caudatus	Resident	1934	6	X1934.06.16	57.9	15
Aegithalos caudatus	Resident	1934	7	X1934.07.16	74.3	17.6
Aegithalos caudatus	Resident	1934	8	X1934.08.16	67.3	16.4
Aegithalos caudatus	Resident	1934	9	X1934.09.16	44.4	10.2
Aegithalos caudatus	Resident	1934	10	X1934.10.16	37.3	4.1
Aegithalos caudatus	Resident	1934	11	X1934.11.16	35.1	-3.4
Aegithalos caudatus	Resident	1934	12	X1934.12.16	19	-12.5
Aegithalos caudatus	Resident	1935	1	X1935.01.16	16.1	-14.8
Aegithalos caudatus	Resident	1935	2	X1935.02.15	20.9	-8.6
Aegithalos caudatus	Resident	1935	3	X1935.03.16	21.4	-6.5
Aegithalos caudatus	Resident	1935	4	X1935.04.16	35.8	2.4
Aegithalos caudatus	Resident	1935	5	X1935.05.16	45	8.7
Aegithalos caudatus	Resident	1935	6	X1935.06.16	53.2	15.8
Aegithalos caudatus	Resident	1935	7	X1935.07.16	70.4	17.4
Aegithalos caudatus	Resident	1935	8	X1935.08.16	66.9	16.3
Aegithalos caudatus	Resident	1935	9	X1935.09.16	52.5	11
Aegithalos caudatus	Resident	1935	10	X1935.10.16	53.7	4.8
Aegithalos caudatus	Resident	1935	11	X1935.11.16	23	-6.8
Aegithalos caudatus	Resident	1935	12	X1935.12.16	20.1	-13.4
Aegithalos caudatus	Resident	1936	1	X1936.01.16	23.7	-14.6
Aegithalos caudatus	Resident	1936	2	X1936.02.15	19.5	-14.8
Aegithalos caudatus	Resident	1936	3	X1936.03.16	18	-8.4
Aegithalos caudatus	Resident	1936	4	X1936.04.16	29.4	1.9
Aegithalos caudatus	Resident	1936	5	X1936.05.16	35.3	9.4
Aegithalos caudatus	Resident	1936	6	X1936.06.16	56.9	16
Aegithalos caudatus	Resident	1936	7	X1936.07.16	75.4	18.4
Aegithalos caudatus	Resident	1936	8	X1936.08.16	64.5	15.8
Aegithalos caudatus	Resident	1936	9	X1936.09.16	58.7	10.7
Aegithalos caudatus	Resident	1936	10	X1936.10.16	47.5	3
Aegithalos caudatus	Resident	1936	11	X1936.11.16	38.4	-3.1
Aegithalos caudatus	Resident	1936	12	X1936.12.16	23.3	-8.8
Aegithalos caudatus	Resident	1937	1	X1937.01.16	17.6	-15
Aegithalos caudatus	Resident	1937	2	X1937.02.15	19.1	-12.7
Aegithalos caudatus	Resident	1937	3	X1937.03.16	24.5	-8.2
Aegithalos caudatus	Resident	1937	4	X1937.04.16	29.4	2.7
Aegithalos caudatus	Resident	1937	5	X1937.05.16	40	9.6
Aegithalos caudatus	Resident	1937	6	X1937.06.16	56.7	16.3
Aegithalos caudatus	Resident	1937	7	X1937.07.16	77.4	17.7
Aegithalos caudatus	Resident	1937	8	X1937.08.16	65.4	16.5
Aegithalos caudatus	Resident	1937	9	X1937.09.16	56.6	11.4
Aegithalos caudatus	Resident	1937	10	X1937.10.16	37.9	4.5
Aegithalos caudatus	Resident	1937	11	X1937.11.16	30	-5.3
Aegithalos caudatus	Resident	1937	12	X1937.12.16	34.5	-15.1
Aegithalos caudatus	Resident	1938	1	X1938.01.16	19.2	-15.5
Aegithalos caudatus	Resident	1938	2	X1938.02.15	19.1	-12.2
Aegithalos caudatus	Resident	1938	3	X1938.03.16	19	-5.6
Aegithalos caudatus	Resident	1938	4	X1938.04.16	31.1	4.2
Aegithalos caudatus	Resident	1938	5	X1938.05.16	49.1	10.1
Aegithalos caudatus	Resident	1938	6	X1938.06.16	67.8	15.2
Aegithalos caudatus	Resident	1938	7	X1938.07.16	77.1	18
Aegithalos caudatus	Resident	1938	8	X1938.08.16	65	17.1
Aegithalos caudatus	Resident	1938	9	X1938.09.16	42.2	11.1
Aegithalos caudatus	Resident	1938	10	X1938.10.16	46.6	3.4
Aegithalos caudatus	Resident	1938	11	X1938.11.16	32.7	-3.4
Aegithalos caudatus	Resident	1938	12	X1938.12.16	19.3	-17.4
Aegithalos caudatus	Resident	1939	1	X1939.01.16	21.8	-16.6
Aegithalos caudatus	Resident	1939	2	X1939.02.15	18	-11.9
Aegithalos caudatus	Resident	1939	3	X1939.03.16	16.6	-6
Aegithalos caudatus	Resident	1939	4	X1939.04.16	29.4	3.7
Aegithalos caudatus	Resident	1939	5	X1939.05.16	41.5	9.5
Aegithalos caudatus	Resident	1939	6	X1939.06.16	60.7	16
Aegithalos caudatus	Resident	1939	7	X1939.07.16	70	17.9
Aegithalos caudatus	Resident	1939	8	X1939.08.16	60.9	16.6
Aegithalos caudatus	Resident	1939	9	X1939.09.16	46.2	10
Aegithalos caudatus	Resident	1939	10	X1939.10.16	41.3	1
Aegithalos caudatus	Resident	1939	11	X1939.11.16	33.1	-3.9
Aegithalos caudatus	Resident	1939	12	X1939.12.16	26.2	-10.4
Aegithalos caudatus	Resident	1940	1	X1940.01.16	19.8	-20.7
Aegithalos caudatus	Resident	1940	2	X1940.02.15	15.7	-15.6
Aegithalos caudatus	Resident	1940	3	X1940.03.16	24.7	-7.2
Aegithalos caudatus	Resident	1940	4	X1940.04.16	28.9	3
Aegithalos caudatus	Resident	1940	5	X1940.05.16	39.2	9.3
Aegithalos caudatus	Resident	1940	6	X1940.06.16	56.9	15.5
Aegithalos caudatus	Resident	1940	7	X1940.07.16	79.6	17.9
Aegithalos caudatus	Resident	1940	8	X1940.08.16	72.5	16
Aegithalos caudatus	Resident	1940	9	X1940.09.16	50.3	11.1
Aegithalos caudatus	Resident	1940	10	X1940.10.16	40.8	1.6
Aegithalos caudatus	Resident	1940	11	X1940.11.16	40.1	-4.5
Aegithalos caudatus	Resident	1940	12	X1940.12.16	29.6	-12
Aegithalos caudatus	Resident	1941	1	X1941.01.16	23	-17.2
Aegithalos caudatus	Resident	1941	2	X1941.02.15	21	-14.9
Aegithalos caudatus	Resident	1941	3	X1941.03.16	27.2	-8.2
Aegithalos caudatus	Resident	1941	4	X1941.04.16	35.7	-0.2
Aegithalos caudatus	Resident	1941	5	X1941.05.16	47.3	8
Aegithalos caudatus	Resident	1941	6	X1941.06.16	62.1	15
Aegithalos caudatus	Resident	1941	7	X1941.07.16	66.3	18.2
Aegithalos caudatus	Resident	1941	8	X1941.08.16	78.3	15.7
Aegithalos caudatus	Resident	1941	9	X1941.09.16	45.3	10.1
Aegithalos caudatus	Resident	1941	10	X1941.10.16	42	1.7
Aegithalos caudatus	Resident	1941	11	X1941.11.16	25.2	-7.9
Aegithalos caudatus	Resident	1941	12	X1941.12.16	24.1	-16.7
Aegithalos caudatus	Resident	1942	1	X1942.01.16	18.7	-19
Aegithalos caudatus	Resident	1942	2	X1942.02.15	15.1	-15.1
Aegithalos caudatus	Resident	1942	3	X1942.03.16	18.1	-10.4
Aegithalos caudatus	Resident	1942	4	X1942.04.16	25.6	1.4
Aegithalos caudatus	Resident	1942	5	X1942.05.16	47.4	8.9
Aegithalos caudatus	Resident	1942	6	X1942.06.16	68.3	15
Aegithalos caudatus	Resident	1942	7	X1942.07.16	78.2	17.5
Aegithalos caudatus	Resident	1942	8	X1942.08.16	58.5	16
Aegithalos caudatus	Resident	1942	9	X1942.09.16	46.8	10.8
Aegithalos caudatus	Resident	1942	10	X1942.10.16	45.6	3.4
Aegithalos caudatus	Resident	1942	11	X1942.11.16	31.5	-5.6
Aegithalos caudatus	Resident	1942	12	X1942.12.16	22	-11.2
Aegithalos caudatus	Resident	1943	1	X1943.01.16	20	-17.6
Aegithalos caudatus	Resident	1943	2	X1943.02.15	15.3	-12.5
Aegithalos caudatus	Resident	1943	3	X1943.03.16	13.5	-6
Aegithalos caudatus	Resident	1943	4	X1943.04.16	26.9	4.2
Aegithalos caudatus	Resident	1943	5	X1943.05.16	50.3	11.3
Aegithalos caudatus	Resident	1943	6	X1943.06.16	65.6	15.1
Aegithalos caudatus	Resident	1943	7	X1943.07.16	76.5	18
Aegithalos caudatus	Resident	1943	8	X1943.08.16	67.6	16.6
Aegithalos caudatus	Resident	1943	9	X1943.09.16	56	10.8
Aegithalos caudatus	Resident	1943	10	X1943.10.16	28.2	3.5
Aegithalos caudatus	Resident	1943	11	X1943.11.16	28	-6.1
Aegithalos caudatus	Resident	1943	12	X1943.12.16	26.2	-10.6
Aegithalos caudatus	Resident	1944	1	X1944.01.16	15.6	-11.8
Aegithalos caudatus	Resident	1944	2	X1944.02.15	17.1	-11.3
Aegithalos caudatus	Resident	1944	3	X1944.03.16	21.5	-4.1
Aegithalos caudatus	Resident	1944	4	X1944.04.16	27.2	3.1
Aegithalos caudatus	Resident	1944	5	X1944.05.16	47.4	10.1
Aegithalos caudatus	Resident	1944	6	X1944.06.16	62.4	15.3
Aegithalos caudatus	Resident	1944	7	X1944.07.16	78.4	17.7
Aegithalos caudatus	Resident	1944	8	X1944.08.16	57.1	15.9
Aegithalos caudatus	Resident	1944	9	X1944.09.16	55.9	11.6
Aegithalos caudatus	Resident	1944	10	X1944.10.16	31.7	3.9
Aegithalos caudatus	Resident	1944	11	X1944.11.16	31.9	-7.3
Aegithalos caudatus	Resident	1944	12	X1944.12.16	18.3	-13.9
Aegithalos caudatus	Resident	1945	1	X1945.01.16	15.2	-16.5
Aegithalos caudatus	Resident	1945	2	X1945.02.15	10.3	-16
Aegithalos caudatus	Resident	1945	3	X1945.03.16	19.5	-8.8
Aegithalos caudatus	Resident	1945	4	X1945.04.16	29.2	3.3
Aegithalos caudatus	Resident	1945	5	X1945.05.16	42.1	9.4
Aegithalos caudatus	Resident	1945	6	X1945.06.16	62.7	15.2
Aegithalos caudatus	Resident	1945	7	X1945.07.16	73	17.7
Aegithalos caudatus	Resident	1945	8	X1945.08.16	74.2	17
Aegithalos caudatus	Resident	1945	9	X1945.09.16	52.9	10.7
Aegithalos caudatus	Resident	1945	10	X1945.10.16	36.6	3
Aegithalos caudatus	Resident	1945	11	X1945.11.16	27.6	-6.1
Aegithalos caudatus	Resident	1945	12	X1945.12.16	28.5	-15.3
Aegithalos caudatus	Resident	1946	1	X1946.01.16	19.4	-13.3
Aegithalos caudatus	Resident	1946	2	X1946.02.15	20.8	-11.3
Aegithalos caudatus	Resident	1946	3	X1946.03.16	20.1	-8.1
Aegithalos caudatus	Resident	1946	4	X1946.04.16	26.4	3
Aegithalos caudatus	Resident	1946	5	X1946.05.16	38.8	9.2
Aegithalos caudatus	Resident	1946	6	X1946.06.16	68.7	15
Aegithalos caudatus	Resident	1946	7	X1946.07.16	75.1	18.5
Aegithalos caudatus	Resident	1946	8	X1946.08.16	77.1	16.2
Aegithalos caudatus	Resident	1946	9	X1946.09.16	65.9	10.3
Aegithalos caudatus	Resident	1946	10	X1946.10.16	37.2	1.6
Aegithalos caudatus	Resident	1946	11	X1946.11.16	32	-5.1
Aegithalos caudatus	Resident	1946	12	X1946.12.16	19.6	-13.4
Aegithalos caudatus	Resident	1947	1	X1947.01.16	18.5	-16.5
Aegithalos caudatus	Resident	1947	2	X1947.02.15	17.6	-17.1
Aegithalos caudatus	Resident	1947	3	X1947.03.16	29.2	-7.5
Aegithalos caudatus	Resident	1947	4	X1947.04.16	29.7	3.9
Aegithalos caudatus	Resident	1947	5	X1947.05.16	35.3	9.9
Aegithalos caudatus	Resident	1947	6	X1947.06.16	60.5	15.7
Aegithalos caudatus	Resident	1947	7	X1947.07.16	70.1	17.5
Aegithalos caudatus	Resident	1947	8	X1947.08.16	69.8	15.9
Aegithalos caudatus	Resident	1947	9	X1947.09.16	43.4	11.4
Aegithalos caudatus	Resident	1947	10	X1947.10.16	27.9	3.7
Aegithalos caudatus	Resident	1947	11	X1947.11.16	42.9	-3.7
Aegithalos caudatus	Resident	1947	12	X1947.12.16	27.7	-14.2
Aegithalos caudatus	Resident	1948	1	X1948.01.16	32.8	-13
Aegithalos caudatus	Resident	1948	2	X1948.02.15	19.4	-13.7
Aegithalos caudatus	Resident	1948	3	X1948.03.16	18.3	-7.1
Aegithalos caudatus	Resident	1948	4	X1948.04.16	31.8	3.3
Aegithalos caudatus	Resident	1948	5	X1948.05.16	46.8	11.3
Aegithalos caudatus	Resident	1948	6	X1948.06.16	69	15.6
Aegithalos caudatus	Resident	1948	7	X1948.07.16	77.5	17.7
Aegithalos caudatus	Resident	1948	8	X1948.08.16	77.8	16
Aegithalos caudatus	Resident	1948	9	X1948.09.16	54	10.7
Aegithalos caudatus	Resident	1948	10	X1948.10.16	38.9	3.9
Aegithalos caudatus	Resident	1948	11	X1948.11.16	23.7	-3.7
Aegithalos caudatus	Resident	1948	12	X1948.12.16	19.6	-12.4
Aegithalos caudatus	Resident	1949	1	X1949.01.16	22.4	-9.8
Aegithalos caudatus	Resident	1949	2	X1949.02.15	13.5	-12.6
Aegithalos caudatus	Resident	1949	3	X1949.03.16	12.5	-8.2
Aegithalos caudatus	Resident	1949	4	X1949.04.16	28.3	3.2
Aegithalos caudatus	Resident	1949	5	X1949.05.16	50.2	10.7
Aegithalos caudatus	Resident	1949	6	X1949.06.16	61.2	14.8
Aegithalos caudatus	Resident	1949	7	X1949.07.16	68.9	17.5
Aegithalos caudatus	Resident	1949	8	X1949.08.16	71.5	16.5
Aegithalos caudatus	Resident	1949	9	X1949.09.16	43.4	10.7
Aegithalos caudatus	Resident	1949	10	X1949.10.16	25.3	3.6
Aegithalos caudatus	Resident	1949	11	X1949.11.16	26.4	-6.2
Aegithalos caudatus	Resident	1949	12	X1949.12.16	29.9	-13.8
Aegithalos caudatus	Resident	1950	1	X1950.01.16	20.9	-19.1
Aegithalos caudatus	Resident	1950	2	X1950.02.15	17.2	-13
Aegithalos caudatus	Resident	1950	3	X1950.03.16	17.6	-5.7
Aegithalos caudatus	Resident	1950	4	X1950.04.16	31.4	4.4
Aegithalos caudatus	Resident	1950	5	X1950.05.16	41.2	10.1
Aegithalos caudatus	Resident	1950	6	X1950.06.16	57	15.4
Aegithalos caudatus	Resident	1950	7	X1950.07.16	72.9	17.5
Aegithalos caudatus	Resident	1950	8	X1950.08.16	74.2	16
Aegithalos caudatus	Resident	1950	9	X1950.09.16	60.6	11.3
Aegithalos caudatus	Resident	1950	10	X1950.10.16	33.2	3.5
Aegithalos caudatus	Resident	1950	11	X1950.11.16	35.3	-7.2
Aegithalos caudatus	Resident	1950	12	X1950.12.16	26.7	-11.1
Aegithalos caudatus	Resident	1951	1	X1951.01.16	22.8	-16.7
Aegithalos caudatus	Resident	1951	2	X1951.02.15	13.7	-17.8
Aegithalos caudatus	Resident	1951	3	X1951.03.16	29.2	-7.4
Aegithalos caudatus	Resident	1951	4	X1951.04.16	28.5	5.3
Aegithalos caudatus	Resident	1951	5	X1951.05.16	45.1	9.6
Aegithalos caudatus	Resident	1951	6	X1951.06.16	56	15.4
[truncated: 63,426 more rows]

## Sheet: S3
Table S3 The MHC diversity estmiates (number of alleles and P-distance) for each individual included in the current study.
MHC data source	Species	Sample ID	Number of MHC-I Alleles	P-distance in the PBR of MHC-I alleles
O'Connor et al. 2016	Acrocephalus arundinaceus	Acar_H8-72	17	0.442
O'Connor et al. 2016	Acrocephalus arundinaceus	Acar_H9-13	14	0.464
O'Connor et al. 2016	Acrocephalus arundinaceus	Acar_H9-29	17	0.453
O'Connor et al. 2016	Acrocephalus arundinaceus	Acar_H9-71	10	0.474
O'Connor et al. 2018	Acrocephalus gracilirostris	Acgr1	26	0.431
O'Connor et al. 2018	Acrocephalus gracilirostris	Acgr2	29	0.457
O'Connor et al. 2018	Acrocephalus gracilirostris	Acgr3	31	0.422
O'Connor et al. 2018	Acrocephalus melanopogon	Acme1	10	0.441
O'Connor et al. 2018	Acrocephalus melanopogon	Acme2	8	0.369
O'Connor et al. 2018	Acrocephalus melanopogon	Acme3	8	0.351
O'Connor et al. 2018	Acrocephalus scirpaceus	Acsc1	21	0.387
O'Connor et al. 2018	Acrocephalus scirpaceus	Acsc2	23	0.463
O'Connor et al. 2018	Acrocephalus scirpaceus	Acsc3	19	0.45
O'Connor et al. 2018	Aegithalos caudatus	Aeca1	17	0.311
O'Connor et al. 2018	Aegithalos caudatus	Aeca2	17	0.311
O'Connor et al. 2018	Aegithalos caudatus	Aeca3	14	0.418
O'Connor et al. 2018	Anthoscopus parvulus	Anpa1	19	0.195
O'Connor et al. 2018	Anthus leucophrys	Anle1	22	0.403
O'Connor et al. 2018	Anthus leucophrys	Anle2	19	0.376
O'Connor et al. 2018	Anthus leucophrys	Anle3	16	0.419
O'Connor et al. 2018	Anthus pratensis	Anpr1	12	0.283
O'Connor et al. 2018	Anthus trivialis	Antr1	18	0.349
O'Connor et al. 2018	Anthus trivialis	Antr2	18	0.383
O'Connor et al. 2018	Carduelis chloris	Cach1	4	0.333
O'Connor et al. 2018	Carduelis chloris	Cach2	9	0.366
O'Connor et al. 2018	Carduelis chloris	Cach3	10	0.396
O'Connor et al. 2018	Cercotrichas podobe	Cepo1	8	0.436
O'Connor et al. 2018	Cercotrichas podobe	Cepo2	7	0.467
O'Connor et al. 2018	Cercotrichas podobe	Cepo3	6	0.48
O'Connor et al. 2018	Cisticola juncidis	CijuA1	25	0.441
O'Connor et al. 2018	Cisticola juncidis	CijuA2	30	0.403
O'Connor et al. 2018	Cisticola juncidis	CijuA3	24	0.379
O'Connor et al. 2018	Erithacus rubecula	Erru1	31	0.371
O'Connor et al. 2018	Erithacus rubecula	Erru2	42	0.349
O'Connor et al. 2018	Erithacus rubecula	Erru3	34	0.364
O'Connor et al. 2016	Hippolais icterina	Hiic_b110	14	0.299
O'Connor et al. 2016	Hippolais icterina	Hiic_b111	10	0.361
O'Connor et al. 2016	Hippolais icterina	Hiic_b113	8	0.301
O'Connor et al. 2016	Hippolais icterina	Hiic_b114	12	0.26
O'Connor et al. 2018	Hirundo aethiopica	Hiae1	9	0.37
O'Connor et al. 2018	Hirundo aethiopica	Hiae2	7	0.437
O'Connor et al. 2018	Hirundo aethiopica	Hiae3	13	0.335
O'Connor et al. 2018	Hirundo rupestris	Ptru1a	3	0.556
O'Connor et al. 2018	Hirundo rupestris	Ptru2a	4	0.472
O'Connor et al. 2018	Hirundo rupestris	Ptru3a	5	0.433
O'Connor et al. 2018	Hirundo rustica	Hiru1	10	0.293
O'Connor et al. 2018	Hirundo rustica	Hiru2	13	0.346
O'Connor et al. 2018	Hirundo rustica	Hiru3	12	0.343
O'Connor et al. 2018	Motacilla flava	Mofl1	10	0.404
O'Connor et al. 2018	Motacilla flava	Mofl2	8	0.238
O'Connor et al. 2018	Motacilla flava	Mofl3	7	0.341
O'Connor et al. 2018	Myrmecocichla albifrons	Myal1	13	0.466
O'Connor et al. 2018	Myrmecocichla albifrons	Myal2	17	0.428
O'Connor et al. 2018	Oenanthe monticola	Oemo1	5	0.35
O'Connor et al. 2018	Oenanthe oenanthe	Oeoe1	6	0.633
O'Connor et al. 2018	Oenanthe oenanthe	Oeoe2	11	0.497
O'Connor et al. 2018	Oenanthe oenanthe	Oeoe3	5	0.283
O'Connor et al. 2018	Oenanthe pileata	Oepi1	9	0.551
O'Connor et al. 2018	Parus caeruleus	Cyca2	15	0.303
O'Connor et al. 2018	Parus caeruleus	Cyca3	9	0.338
O'Connor et al. 2018	Parus caeruleus	Cyca4	10	0.3
O'Connor et al. 2018	Parus leucomelas	Pale1	20	0.371
O'Connor et al. 2018	Parus leucomelas	Pale2	16	0.469
O'Connor et al. 2018	Parus leucomelas	Pale3	21	0.364
O'Connor et al. 2018	Passer domesticus	Pado1	15	0.348
O'Connor et al. 2018	Passer domesticus	Pado3	12	0.308
O'Connor et al. 2018	Passer griseus	Pagr1	33	0.363
O'Connor et al. 2018	Passer griseus	Pagr2	20	0.445
O'Connor et al. 2018	Passer griseus	Pagr3	21	0.433
O'Connor et al. 2016	Passer hispaniolensis	Pahi_6687	12	0.324
O'Connor et al. 2016	Passer hispaniolensis	Pahi_6689	10	0.261
O'Connor et al. 2016	Passer hispaniolensis	Pahi_6691	16	0.269
O'Connor et al. 2016	Passer hispaniolensis	Pahi_7615	14	0.268
O'Connor et al. 2016	Passer montanus	Pamo_113	16	0.37
O'Connor et al. 2016	Passer montanus	Pamo_87	17	0.379
O'Connor et al. 2018	Phoenicurus phoenicurus	Phph1	10	0.367
O'Connor et al. 2018	Phoenicurus phoenicurus	Phph2	10	0.37
O'Connor et al. 2018	Phoenicurus phoenicurus	Phph3	7	0.325
O'Connor et al. 2016	Phylloscopus trochilus	Phtr_A04	27	0.432
O'Connor et al. 2016	Phylloscopus trochilus	Phtr_A14	29	0.434
O'Connor et al. 2016	Phylloscopus trochilus	Phtr_N05	31	0.419
O'Connor et al. 2016	Phylloscopus trochilus	Phtr_N09	37	0.415
O'Connor et al. 2018	Ploceus cucullatus	Plcu1	20	0.455
O'Connor et al. 2018	Ploceus cucullatus	Plcu3	20	0.461
O'Connor et al. 2018	Serinus leucopygius	Sele1	6	0.267
O'Connor et al. 2018	Serinus leucopygius	Sele2	5	0.36
O'Connor et al. 2018	Serinus leucopygius	Sele3a	5	0.52
O'Connor et al. 2018	Sylvia borin	Sybo1	10	0.396
O'Connor et al. 2018	Sylvia borin	Sybo2	12	0.326
O'Connor et al. 2018	Sylvia undata	Syun2	17	0.45
O'Connor et al. 2018	Turdus merula	Tume1	16	0.568
O'Connor et al. 2018	Turdus merula	Tume2	12	0.542
O'Connor et al. 2018	Turdus merula	Tume3	15	0.586
O'Connor et al. 2018	Turdus pelios	Tupe1	36	0.445
O'Connor et al. 2018	Turdus pelios	Tupe2	41	0.438
O'Connor et al. 2018	Turdus pelios	Tupe3	49	0.422
O'Connor et al. 2018	Zosterops senegalensis	Zose1	20	0.455
O'Connor et al. 2018	Zosterops senegalensis	Zose2	20	0.482
O'Connor et al. 2018	Zosterops senegalensis	Zose3	24	0.493

## Sheet: S4
Table S4a The relationship between the median monthly precipitation (Pre) of resident species ranges and absolute latitude (Abs Lat) analysed using a BPMM implemented in the R package ‘MCMCglmm’. A Poisson error distribution was used to model PRE.
Model	Fixed effects	Posterior mode (CI)	pMCMC
1: Pre ~ Abs Lat	Abs Lat	-0.0068 (-0.0211, 0.0061)	0.14
	Random effects	Posterior mode (CI)	Phylo H2 (CI)
1	Phylogenetic variance	0.0047 (0.0002, 0.4451)	0.0051 (0.0005, 0.6618)
	Residual variance	0.3793 (0.0018, 0.7187)
Table S4b The relationship between the median monthly temperature (temp) of resident species ranges and absolute latitude (Abs Lat) analysed using a BPMM implemented in the R package ‘MCMCglmm’. A Poisson error distribution was used to model PRE.
Model	Fixed effects	Posterior mode (CI)	pMCMC
1: Temp ~ Abs Lat	Abs Lat	-0.0250 (-0.0303, -0.0187)	<0.001
	Random effects	Posterior mode (CI)	Phylo H2 (CI)
1	Phylogenetic variance	0.0014 (0.0002, 0.0279)	0.9010 (0.0702, 0.9710)
	Residual variance	0.0009 (0.0002, 0.0231)

## Sheet: S5
Table S5a The relationship between number of MHC-I alleles (Nr alleles) and climate variables (median monthly precipitation (Pre) and temperature (Temp)) accounting for the region resident species live in (Africa or the Palearctic) analysed using a BPMM implemented in the R package ‘MCMCglmm’. A Poisson error distribution was used to model Nr alleles.
Model	Fixed effects	Posterior mode (CI)	pMCMC
1: Nr alleles ~ Temp + Pre + Temp:Pre	Temp: Pre	0.0009 (-0.0013, 0.0027)	0.18
2: Nr alleles ~ Temp + Pre	Temp	-0.0021 (-0.0271, 0.0238)	0.41
	Pre	0.0156 (0.0065, 0.0227)	<0.001
3: Nr alleles ~ Region + Pre + Region:Pre	Afr:Pre	0.0164 (0.0067, 0.0241)	<0.001
	Pal:Pre	-0.0017 (-0.0205, 0.0325)	0.35
	Afr vs Pal Pre	0.0002 (-0.0189, 0.0381)	0.25
4: Nr alleles ~ Region + Temp + Region:Temp	Afr:Temp	0.0000 (-0.1544, 0.1026)	0.48
	Pal:Temp	-0.0389 (-0.1104, 0.0503)	0.19
	Afr vs Pal Temp	0.0221 (-0.1359, 0.1679)	0.34
	Random effects	Posterior mode (CI)	Phylo H2 (CI)
3	Phylogenetic variance	0.0032 (0.0003, 0.3365)	0.0130 (0.0011, 0.9864)
	Residual variance	0.0034 (0.0004, 0.2923)
Table S5b The relationship between number of MHC-I alleles (Nr alleles) and climate variables (median monthly precipitation (Pre) and temperature (Temp)) accounting for the region resident species live in (Africa or the Palearctic) analysed using a BPMM implemented in the R package ‘MCMCglmm’. A binomial error distribution was used to model P-distance.
Model	Fixed effects	Posterior mode (CI)	pMCMC
1: P-distance ~ Temp + Pre + Temp:Pre	Temp: Pre	-0.0008 (-0.0020, 0.0007)	0.14
2: P-distance ~ Temp + Pre	Temp	0.0081 (-0.0099, 0.0202)	0.21
	Pre	0.0022 (-0.0031, 0.0079)	0.15
3: P-distance ~ Region + Pre + Region:Pre	Afr:Pre	-0.0004 (-0.0036, 0.0085)	0.30
	Pal:Pre	0.0081 (-0.0071, 0.0275)	0.14
	Afr vs Pal Pre	-0.0111 (-0.0261, 0.0102)	0.20
4: P-distance ~ Region + Temp + Region:Temp	Afr:Temp	0.0011 (-0.0760, 0.0616)	0.42
	Pal:Temp	0.0123 (-0.0426, 0.0539)	0.37
	Afr vs Pal Temp	-0.0134 (-0.1082, 0.0653)	0.36
	Random effects	Posterior mode (CI)	Phylo H2 (CI)
2	Phylogenetic variance	0.0026 (0.0004, 0.1712)	0.9831(0.0344, 0.9936)
	Residual variance	0.0018 (0.0004, 0.1153)

## Sheet: S6
Table S6a.1 The relationship between number of MHC-I alleles (Nr alleles) and proximity to water accounting for the region resident species live in (Africa or the Palearctic) analysed using a BPMM implemented in the R package ‘MCMCglmm’. A Poisson error distribution was used to model Nr alleles.
Model	Fixed effects	Posterior mode (CI)	pMCMC
1: Nr alleles ~ Water + Region + Water:Region	Nr water: Afr	3.2686 (2.8159, 3.5797)
	Not nr water: Afr	2.3542 (1.9240, 2.7725)
	Nr water: Afr VS Not nr water: Afr	-0.9594 (-1.3790, -0.3454)	<0.001
	Nr water: Pal	2.4790 (2.1476, 2.9066)
	Not nr water: Pal	2.5836 (2.0981, 3.3124)
	Nr water: Pal VS Not nr water: Pal	0.1933 (-0.4787, 0.8828)	0.30
	Afr VS Pal Nr water VS Not nr water	-1.0738 (-1.7641, -0.0754)	<0.01
	Random effects	Posterior mode (CI)	Phylo H2 (CI)
1	Phylogenetic variance	0.0027 (0.0004, 0.3065)	0.0120 (0.0014, 0.9762)
	Residual variance	0.0021 (0.0003, 0.3036)
Table S6a.2 The relationship between number of MHC-I alleles (Nr alleles) and proximity to water accounting for the region resident species live in (Africa or the Palearctic) as well as the median monthly precipitation (Pre) of their distribution ranges analysed using a BPMM implemented in the R package ‘MCMCglmm’. A Poisson error distribution was used to model Nr alleles.
Model	Fixed effects	Posterior mode (CI)	pMCMC
1: Nr alleles ~ Pre + Water + Region + Water:Region	Nr water: Afr	-0.4276 (-0.9694, 0.1706)
	Not nr water: Afr	-0.4693 (-0.9637, -0.1629)
	Nr water: Afr VS Not nr water: Afr	-0.1394 (-0.5974, 0.2947)	0.29
	Nr water: Pal	-0.6416 (-0.9812, -0.1995)
	Not nr water: Pal	-0.4991 (-0.9328, 0.0154)
	Nr water: Pal VS Not nr water: Pal	-0.0043 (-0.3260, 0.5974)	0.33
	Afr VS Pal Nr water VS Not nr water	-0.8218 (-1.5005, 0.2641)	0.09
	Pre	0.0019 (-0.0054, 0.0084)
	Random effects	Posterior mode (CI)	Phylo H2 (CI)
1	Phylogenetic variance	0.0021 (0.0003, 0.1862)	0.9809 (0.0290, 0.9969)
	Residual variance	0.0020 (0.0003, 0.1250)
Table S6b The relationship between the sequence divergence (P-distance) of MHC-I alleles and proximity to water accounting for the region resident species live in (Africa or the Palearctic) analysed using a BPMM implemented in the R package ‘MCMCglmm’. A binomial error distribution was used to model P-distance.
Model	Fixed effects	Posterior mode (CI)	pMCMC
1: P-distance ~ Water + Region + Water:Region	Nr water: Afr	-0.4298 (-0.5851, -0.0224)
	Not nr water: Afr	-0.2121 (-0.7840, -0.1532)
	Nr water: Afr VS Not nr water: Afr	-0.2045 (-0.5552, 0.1726)	0.18
	Nr water: Pal	-0.5600 (-0.8049, -0.2906)
	Not nr water: Pal	-0.4130 (-0.8562, -0.0143)
	Nr water: Pal VS Not nr water: Pal	0.2408 (-0.3182, 0.5331)	0.32
	Afr VS Pal Nr water VS Not nr water	-0.3121 (-0.8315, 0.3269)	0.17
	Random effects	Posterior mode (CI)	Phylo H2 (CI)
1	Phylogenetic variance	0.0019 (0.0004, 0.1716)	0.9864 (0.0272, 0.9983)
	Residual variance	0.0018 (0.0002, 0.1181)
Table S6c The relationship between number of MHC-I alleles (Nr alleles) and living in lowland habitats accounting for the region resident species live in (Africa or the Palearctic) analysed using a BPMM implemented in the R package ‘MCMCglmm’. A Poisson error distribution was used to model Nr alleles.
Model	Fixed effects	Posterior mode (CI)	pMCMC
1: Nr alleles ~ Lowland + Region + Lowland:Region	Lowland: Afr	2.5624 (2.1125, 3.0929)
	Not lowland: Afr	2.9582 (2.3631, 3.4900)
	Lowland: Afr VS Not lowland: Afr	0.3264 (-0.3432, 1.0651)	0.16
	Lowland: Pal	2.4985 (2.0029, 3.0143)
	Not lowland: Pal	2.5767 (2.0618, 3.2447)
	Lowland: Pal VS Not lowland: Pal	0.2107 (-0.5134, 0.9192)	0.38
	Afr VS Pal Lowland VS Not lowland	0.0147 (-0.7323, 1.1468)	0.32
	Random effects	Posterior mode (CI)	Phylo H2 (CI)
1	Phylogenetic variance	0.0025 (0.0002, 0.5408)	0.0085 (0.001, 0.9846)
	Residual variance	0.0051 (0.0003, 0.4981)
Table S6d The relationship between the sequence divergence (P-distance) of MHC-I alleles and living in lowland habitats accounting for the region resident species live in (Africa or the Palearctic) analysed using a BPMM implemented in the R package ‘MCMCglmm’. A binomial error distribution was used to model P-distance.
Model	Fixed effects	Posterior mode (CI)	pMCMC
1: P-dist ~ Lowland + Region + Lowland:Region	Lowland: Afr	-0.2231 (-0.4772, -0.0498)
	Not lowland: Afr	-0.3732 (-0.6027, -0.0805)
	Lowland: Afr VS Not lowland: Afr	-0.1364 (-0.4011, 0.2262)	0.27
	Lowland: Pal	-0.5529 (-0.8190, -0.3323)
	Not lowland: Pal	-0.3380 (-0.6422, -0.0919)
	Lowland: Pal VS Not lowland: Pal	0.1586 (-0.1204, 0.5092)	0.12
	Afr VS Pal Lowland VS Not lowland	-0.3983 (-0.7533, 0.1427)	0.11
	Random effects	Posterior mode (CI)	Phylo H2 (CI)
1	Phylogenetic variance	0.0022 (0.0004, 0.0928)	0.9782 (0.0314, 0.9888)
	Residual variance	0.0013 (0.0003, 0.0798)
Table S6e The relationship between median monthly precipitation (Pre) experienced by resident species living in habitats that are either in proximity to water of not analysed using a BPMM implemented in the R package ‘MCMCglmm’. A Poisson error distribution was used to model Pre.
Model	Fixed effects	Posterior mode (CI)	pMCMC
1: Pre ~ Water	Nr water	3.8435 (3.5102, 4.2355)
	Not nr water	3.3003 (2.8955, 3.8014)
	Nr waterVS Not nr water	0.4576 (1.0492, 0.0160)	0.03
	Random effects	Posterior mode (CI)	Phylo H2 (CI)
	Phylogenetic variance	0.0025 (0.0002, 0.2820)	0.0046 (0.0005, 0.5610)
	Residual variance	0.3552 (0.0884, 0.7182)

## Sheet: S7
Table S7a The relationship between number of MHC-I alleles (Nr alleles) and median monthly precipitation (Pre) in the resident species accounting for haplotype redundancy (Hap. Red.) analysed using a BPMM implemented in the R package ‘MCMCglmm’. A Poisson error distribution was used to model Nr alleles.
Model	Fixed effects	Posterior mode (CI)	pMCMC
1: Nr alleles ~ Hap. Red. + Pre	Pre	0.0163 (0.0081, 0.0236)	<0.001
	Hap. Red.	-0.8326 (-4.7732, 2.0937)	0.24
	Random effects	Posterior mode (CI)	Phylo H2 (CI)
1	Phylogenetic variance	0.0034 (0.0003, 0.3738)	0.0147 (0.0110, 0.9992)
	Residual variance	0.0024 (0.0002, 0.2517)
Table S7b The relationship between number of MHC-I alleles (Nr alleles) and median monthly precipitation (Pre) in the resident species accounting for dS analysed using a BPMM implemented in the R package ‘MCMCglmm’. A Poisson error distribution was used to model Nr alleles.
Model	Fixed effects	Posterior mode (CI)	pMCMC
1: Nr alleles ~ dS + Pre	Pre	0.0146 (0.0069, 0.0229)	<0.001
	dS	-1.3116 (-3.9644, 1.7485)	0.23
	Random effects	Posterior mode (CI)	Phylo H2 (CI)
1	Phylogenetic variance	0.0024 (0.0004, 0.3565)	0.0142 (0.0040, 0.9925)
	Residual variance	0.0022 (0.0004, 0.2307)
Table S7c The relationship between number of MHC-I alleles (Nr alleles) and median monthly precipitation (Pre) in the resident species accounting for the size of species ranges analysed using a BPMM implemented in the R package ‘MCMCglmm’. A Poisson error distribution was used to model Nr alleles.
Model	Fixed effects	Posterior mode (CI)	pMCMC
1: Nr alleles ~ Range size + Pre	Pre	0.0173 (0.0074, 0.0229)	<0.001
	Range size	0.0001 (0.0000, 0.0003)	0.07
	Random effects	Posterior mode (CI)	Phylo H2 (CI)
1	Phylogenetic variance	0.0015 (0.0003, 0.2836)	0.0119 (0.0024, 0.9780)
	Residual variance	0.0030 (0.0005, 0.2457)

## Sheet: S8
Table S8 The influence of differences in the magnitude of seasonality between African and Palearctic resident species on the relationship between number of MHC-I alleles (Nr alleles) and median monthly precipitation (Pre) analysed using a BPMM implemented in the R package ‘MCMCglmm’. A Poisson error distribution was used to model Nr alleles.
Model	Fixed effects	Posterior mode (CI)	pMCMC
1: Nr alleles ~ Pre + Region + Seasonality + Pre:Region + Pre: Seasonality	Region: Seasonality	-0.0022 (-0.0238, 0.0125)	0.34
	Pre:Region	-0.0087 (-0.0396, 0.0154)	0.22
2: Nr alleles ~ Pre + Seasonality	Seasonality	-0.0006 (-0.0036, 0.0023)	0.36
	Pre	0.0140 (0.0066, 0.0242)	<0.001
	Random effects	Posterior mode (CI)	Phylo H2 (CI)
1	Phylogenetic variance	0.0028 (0.0002, 0.3937)	0.0125 (0.9904, 0.0011)
	Residual variance	0.0026 (0.0004, 0.3121)

## Sheet: S9
Table S9a The relationship between number of MHC-I alleles (Nr alleles) and climate variables (median monthly precipitation (Pre) and temperature (Temp)) of the seasonal ranges of migratory species using a BPMM implemented in the R package ‘MCMCglmm’. Breeding range climate data is for May to July and the wintering range data is for November to January. A Poisson error distribution was used to mo…
Model	Fixed effects	Posterior mode (CI)	pMCMC
1: Nr alleles ~ Season + Pre + Pre:Season	Pre: breeding range	-0.0064 (-0.0506, 0.0345)	0.36
	Pre: wintering range	-0.0025 (0.0059, 0.0041)	0.31
	Pre: breeding vs wintering range	-0.0009 (-0.0516, 0.0308)	0.37
2: Nr alleles ~ Season + Temp + Temp:Season	Temp: breeding range	-0.0072 (-0.1334, 0.1314)	0.47
	Temp: wintering range	0.1428 (-0.3557, 0.8058)	0.24
	Temp: breeding vs wintering range	-0.1348 (-0.7796, 0.3775)	0.24
	Random effects	Posterior mode (CI)	Phylo H2 (CI)
1	Phylogenetic variance	0.1878 (0.0449, 0.8641)	0.9958 (0.7855, 0.9995)
	Residual variance	0.0012 (0.0002, 0.0369)
Table S9b The relationship between the sequence divergence (P-distance) of MHC-I alleles and climate variables (median monthly precipitation (Pre) and temperature (Temp)) of the seasonal ranges of migratory species analysed using a BPMM implemented in the R package ‘MCMCglmm’. Breeding range climate data is for May to July and the wintering range data is for November to January. A binomial error …
Model	Fixed effects	Posterior mode (CI)	pMCMC
1: P-distance ~ Season + Pre + Pre:Season	Pre: breeding range	-0.0195 (-0.0494, 0.0041)	0.05
	Pre: wintering range	-0.0024 (-0.0048, 0.0017)	0.17
	Pre: breeding vs wintering range	-0.0238 (-0.0495, 0.0041)	0.06
2: P-distance ~ Season + Temp + Temp:Season	Temp: breeding range	0.0334 (-0.0945, 0.1016)	0.49
	Temp: wintering range	0.1760 (-0.3266, 0.5237)	0.30
	Temp: breeding vs wintering range	0.0024 (-0.5414, 0.2938)	0.31
	Random effects	Posterior mode (CI)	Phylo H2 (CI)
1	Phylogenetic variance	0.0015 (0.0002, 0.1166)	0.9795 (0.0958, 0.9990)
	Residual variance	0.0013 (0.0002, 0.0369)
Table S9c The relationship between number of MHC-I alleles (Nr alleles) and climate variables (median monthly precipitation (Pre) and temperature (Temp)) of the combined breeding (May - Jul) and wintering (Nov - Jan) periods of migratory species analysed using a BPMM implemented in the R package ‘MCMCglmm’. A Poisson error distribution was used to model Nr alleles.
Model	Fixed effects	Posterior mode (CI)	pMCMC
1: Nr alleles ~ Temp + Pre + Temp:Pre	Temp:Pre	-0.0169 (-0.0383, 0.0034)	0.05
2: Nr alleles ~ Temp + Pre	Temp	0.0784 (-0.4567, 0.5613)	0.41
	Pre	0.0057 (-0.0216, 0.0218)	0.44
	Random effects	Posterior mode (CI)	Phylo H2 (CI)
2	Phylogenetic variance	0.0074 (0.0004, 0.8871)	0.9898 (0.0071, 0.9980)
	Residual variance	0.0076 (0.0003, 0.5292)
Table S9d The relationship between sequence divergence (P-distance) of MHC-I alleles and climate variables (median monthly precipitation (Pre) and temperature (Temp)) of the combined breeding (May - Jul) and wintering (Nov - Jan) periods of migratory species analysed using a BPMM implemented in the R package ‘MCMCglmm’. A Poisson error distribution was used to model Nr alleles.
Model	Fixed effects	Posterior mode (CI)	pMCMC
1: P-distance ~ Temp + Pre + Temp:Pre	Temp:Pre	0.0029 (-0.0080, 0.0165)	0.20
2: P-distance ~ Temp + Pre	Temp	0.0678 (-0.2427, 0.2865)	0.37
	Pre	-0.0033 (-0.0146, 0.0047)	0.16
	Random effects	Posterior mode (CI)	Phylo H2 (CI)
2	Phylogenetic variance	0.0017 (0.0002, 0.1637)	0.9827 (0.0260, 0.9916)
	Residual variance	0.0019 (0.0002, 0.1247)

## Sheet: S10
Table S10a.1 Comparison of the relationship between number of MHC-I alleles (Nr alleles) and median monthly precipitation (Pre) between migratory species in their wintering regions (Oct to Jan) and African resident species (year-round) analysed using a BPMM implemented in the R package ‘MCMCglmm’. A Poisson error distribution was used to model Nr alleles.
Model	Fixed effects	Posterior mode (CI)	pMCMC
1: Nr alleles ~ Region + Pre + Pre:Region	Pre: African residents	0.0152 (0.0082, 0.0235)	<0.001
	Pre: Wintering migrants	-0.0015 (-0.0079, 0.0044)	0.28
	Pre: African residents vs wintering migrants	0.0203 (0.0076, 0.0272)	<0.001
	Random effects	Posterior mode (CI)	Phylo H2 (CI)
1	Phylogenetic variance	0.0044 (0.0004, 0.3352)	0.9896 (0.0424, 0.9988)
	Residual variance	0.0016 (0.0002, 0.1634)
Table S10a.2 Comparison of the relationship between number of MHC-I alleles (Nr alleles) and median monthly precipitation (Pre) between migratory species in their wintering regions (Oct to Jan) and African resident species (year-round) analysed using a BPMM implemented in the R package ‘MCMCglmm’ without Turdus pelios in the dataset. A Poisson error distribution was used to model Nr alleles.
Model	Fixed effects	Posterior mode (CI)	pMCMC
1: Nr alleles ~ Region + Pre + Pre:Region	Pre: African residents	0.0147 (0.0037, 0.0226)	0.01
	Pre: Wintering migrants	-0.0015 (-0.0080, 0.0046)	0.24
	Pre: African residents vs wintering migrants	0.0149 (0.0044, 0.0266)	0.01
	Random effects	Posterior mode (CI)	Phylo H2 (CI)
1	Phylogenetic variance	0.0915 (0.0005, 0.3692)	0.9915 (0.0784, 0.9990)
	Residual variance	0.0025 (0.0002, 0.1431)
Table S10b Comparison of the relationship between number of MHC-I alleles (Nr alleles) and median monthly precipitation (Pre) between migratory species in their breeding regions (May to July) and Palearctic resident species (year-round) analysed using a BPMM implemented in the R package ‘MCMCglmm’. A Poisson error distribution was used to model Nr alleles.
Model	Fixed effects	Posterior mode (CI)	pMCMC
1: Nr alleles ~ Region + Pre + Pre:Region	Pre: Palearctic residents	-0.0058 (-0.0248, 0.0364)	0.40
	Pre: Breeding migrants	-0.0148 (-0.0740, 0.0447)	0.33
	Pre: Palearctic residents vs breeding migrants	-0.0277 (-0.0882, 0.0475)	0.31
	Random effects	Posterior mode (CI)	Phylo H2 (CI)
1	Phylogenetic variance	0.0032 (0.0003, 0.4812)	0.0110 (0.0014, 0.9828)
	Residual variance	0.0038 (0.0005, 0.3838)

[truncated: 6 more sheets: S11, S12, S13, S14, S15, S16]
